# Supplementary material for: Nickel tolerance is channeled through C-4 methyl sterol oxidase Erg25 in the sterol biosynthesis pathway
Source: PLoS Genet. 2024 Sep 16;20(9):e1011413. doi: 10.1371/journal.pgen.1011413 (PMC11426505; doi:10.1371/journal.pgen.1011413)
Supplement: S1 Table — (XLSX) [file pgen.1011413.s010.xlsx]

## Sheet: Sheet1
	baseMean	log2FoldChange	lfcSE	stat	pvalue	padj
CNAG_02674	1691.2	2.92571	0.795389	3.67834	0.000234757	0.0028141
CNAG_01696	2147.41	2.90243	0.660351	4.39528	1.10629e-05	0.000218486
CNAG_01750	21338.7	2.62236	0.688496	3.80883	0.000139627	0.00184963
CNAG_01553	397.927	2.57988	0.569091	4.53333	5.80601e-06	0.000125244
CNAG_03347	4556.35	2.35039	0.607131	3.87131	0.000108253	0.00148877
CNAG_06150	26172.3	2.286	0.653141	3.50002	0.000465228	0.00498704
CNAG_07809	208.25	2.07153	0.577563	3.58667	0.000334926	0.00382108
CNAG_07796	150.049	2.05144	0.479786	4.27575	1.90495e-05	0.000345541
CNAG_06157	1621.9	2.05028	0.545357	3.75951	0.000170244	0.00217521
CNAG_05199	14713.9	1.95073	0.319741	6.10095	1.05437e-09	5.0159e-08
CNAG_06404	1508.16	1.85622	0.307644	6.03366	1.60285e-09	7.39268e-08
CNAG_02441	57.7676	1.75014	0.621107	2.81777	0.00483582	0.0300358
CNAG_01727	42612.7	1.72529	0.497399	3.46861	0.000523155	0.00541333
CNAG_01737	2170.03	1.71567	0.128872	13.313	1.94617e-40	3.68022e-37		Erg25
CNAG_06106	7004.16	1.68101	0.487789	3.44619	0.000568549	0.00579582
CNAG_00585	70.8836	1.66422	0.363588	4.57721	4.7122e-06	0.000105201
CNAG_05436	860.319	1.63688	0.45304	3.6131	0.000302554	0.00350462
CNAG_07596	439.071	1.58933	0.569762	2.78947	0.00527951	0.0317564
CNAG_05932	5133.23	1.58821	0.47258	3.36073	0.00077736	0.00738687
CNAG_00643	668.557	1.5733	0.391348	4.02021	5.81461e-05	0.000890319
CNAG_03891	18263.6	1.56357	0.416933	3.75017	0.000176715	0.00224274
CNAG_03892	9831	1.56193	0.296218	5.27291	1.34278e-07	4.42024e-06
CNAG_07940	390.263	1.55912	0.489358	3.18606	0.00144223	0.0118063
CNAG_01047	18.399	1.54634	0.552983	2.79635	0.00516834	0.0312497
CNAG_03944	6201.65	1.51475	0.454071	3.33594	0.000850118	0.00790266
CNAG_06244	2869.55	1.47693	0.473851	3.11687	0.00182781	0.0140647
CNAG_07557	2208.23	1.46796	0.537525	2.73096	0.00631501	0.036747
CNAG_02692	1754	1.45542	0.346137	4.20476	2.61364e-05	0.00045551
CNAG_05223	490.884	1.41448	0.467993	3.02243	0.00250753	0.0180983
CNAG_00854	1890.18	1.37502	0.0687427	20.0024	5.24732e-89	3.96907e-85		Erg2
CNAG_01185	2207.75	1.37248	0.418587	3.27883	0.00104238	0.00916807
CNAG_05154	1049.75	1.33097	0.175166	7.59835	2.9994e-14	4.93205e-12
CNAG_00292	1301.72	1.2912	0.276182	4.6752	2.93674e-06	6.85602e-05
CNAG_02874	1959.41	1.27944	0.483712	2.64504	0.00816806	0.0440624
CNAG_00100	7999.24	1.25801	0.485098	2.59332	0.00950555	0.0489116
CNAG_01369	361.15	1.24967	0.368134	3.3946	0.000687296	0.00675157
CNAG_01479	758.543	1.24748	0.371322	3.35957	0.000780651	0.00740884
CNAG_04889	1400.1	1.24249	0.440318	2.82181	0.00477529	0.0299009
CNAG_01359	2778.24	1.22542	0.345545	3.54634	0.000390629	0.00430717
CNAG_06900	7209.12	1.2241	0.194957	6.27884	3.41111e-10	1.84297e-08
CNAG_01810	121.984	1.21902	0.287255	4.24369	2.19875e-05	0.000393175
CNAG_00305	6963.58	1.17618	0.409046	2.87542	0.00403493	0.0261976
CNAG_01890	5895.63	1.16441	0.148835	7.82346	5.13901e-15	9.96704e-13
CNAG_03817	316.572	1.15651	0.263647	4.38659	1.15142e-05	0.000226217
CNAG_02440	2566.8	1.1546	0.277756	4.15689	3.22614e-05	0.000542279
CNAG_02918	7038.21	1.15356	0.0978527	11.7887	4.46372e-32	4.22045e-29		Erg10
CNAG_02873	1080.76	1.14827	0.316903	3.62342	0.000290736	0.00337808
CNAG_03819	3361.26	1.1474	0.171628	6.68538	2.30325e-11	1.65921e-09		Erg6
CNAG_03359	19.9501	1.14297	0.422735	2.70376	0.00685607	0.0389334
CNAG_04114	14053.6	1.1396	0.172287	6.61451	3.72774e-11	2.49528e-09
CNAG_04011	20821.6	1.12522	0.183675	6.12614	9.00342e-10	4.3377e-08
CNAG_04884	25713.5	1.12494	0.160947	6.98948	2.75899e-12	2.89847e-10
CNAG_00752	176.573	1.12095	0.414548	2.70403	0.00685038	0.0389303
CNAG_06208	21208.1	1.11439	0.323522	3.44455	0.000572013	0.00582329
CNAG_00613	173.086	1.11058	0.255452	4.34751	1.37693e-05	0.000263008
CNAG_04004	29757.5	1.10965	0.14702	7.54765	4.43177e-14	7.13232e-12
CNAG_04698	2001.92	1.09739	0.251448	4.36428	1.27544e-05	0.000247388
CNAG_07558	9021.95	1.08593	0.274537	3.95551	7.63712e-05	0.00112607
CNAG_04068	7129.78	1.08546	0.149582	7.25665	3.968e-13	5.17482e-11
CNAG_02880	5400.36	1.08101	0.146258	7.39109	1.45626e-13	2.20303e-11
CNAG_01148	2331.45	1.07581	0.147174	7.3098	2.67539e-13	3.81824e-11
CNAG_05762	31754.6	1.0756	0.157207	6.84194	7.81255e-12	6.82464e-10
CNAG_04193	1246.42	1.07295	0.304381	3.52503	0.000423437	0.00458865
CNAG_06222	21396	1.0674	0.156023	6.84127	7.8496e-12	6.82464e-10
CNAG_01152	22070.6	1.06739	0.146176	7.3021	2.83318e-13	3.96856e-11
CNAG_00672	19627.8	1.0656	0.155879	6.83605	8.14067e-12	6.95243e-10
CNAG_04726	20172.2	1.06525	0.152041	7.00635	2.44607e-12	2.60592e-10
CNAG_06866	1654.52	1.05718	0.190952	5.53635	3.08836e-08	1.12309e-06
CNAG_04804	1494.71	1.05292	0.134178	7.84716	4.25557e-15	8.69977e-13		Sre1
CNAG_05556	10009	1.05218	0.153439	6.8573	7.01763e-12	6.31921e-10
CNAG_02754	22740.3	1.04447	0.158242	6.60045	4.09909e-11	2.69613e-09
CNAG_00640	51247.9	1.04405	0.144762	7.21218	5.50618e-13	6.94146e-11
CNAG_07953	882.376	1.04328	0.333388	3.12933	0.00175206	0.0136063
CNAG_06447	15971.4	1.03364	0.162292	6.36899	1.90271e-10	1.09863e-08
CNAG_03780	23383.2	1.03309	0.156218	6.6131	3.76351e-11	2.49712e-09
CNAG_01628	9349.82	1.02671	0.156842	6.54617	5.90306e-11	3.8163e-09
CNAG_04402	1809.13	1.02165	0.252146	4.0518	5.08261e-05	0.000800935
CNAG_06231	15912	1.01986	0.1485	6.86774	6.52247e-12	6.01658e-10
CNAG_00779	20966.7	1.01704	0.148792	6.83535	8.18041e-12	6.95243e-10
CNAG_05435	1206.16	1.01477	0.299179	3.39186	0.000694197	0.00677536
CNAG_03283	13369.6	1.01476	0.147826	6.86455	6.67025e-12	6.07877e-10
CNAG_01496	1381.53	1.01352	0.169338	5.98516	2.16182e-09	9.50697e-08
CNAG_02830	3143.76	1.01159	0.132039	7.66128	1.84088e-14	3.16464e-12		Erg4
CNAG_00771	10809.2	1.01073	0.141547	7.14062	9.29095e-13	1.09807e-10
CNAG_06001	755.47	1.00952	0.198889	5.07579	3.85882e-07	1.14463e-05		Erg8
CNAG_05800	13085.9	1.00907	0.158769	6.35555	2.07677e-10	1.16361e-08
CNAG_02191	435.697	1.00793	0.254853	3.95495	7.65503e-05	0.00112651
CNAG_00870	469.678	-1.00458	0.317687	-3.16218	0.00156592	0.0124475
CNAG_04096	967.473	-1.00719	0.232357	-4.33467	1.45979e-05	0.000275358
CNAG_01538	175.331	-1.00752	0.358507	-2.81032	0.0049492	0.0304356
CNAG_07870	116.633	-1.00788	0.256483	-3.92964	8.50722e-05	0.00123038
CNAG_05412	123.248	-1.0085	0.338583	-2.9786	0.00289571	0.0202059
CNAG_02681	2949.52	-1.01128	0.115295	-8.77125	1.76691e-18	5.56872e-16
CNAG_02758	87.7293	-1.01537	0.346609	-2.92945	0.00339563	0.0230354
CNAG_02590	1902.69	-1.02094	0.156124	-6.53929	6.18108e-11	3.92888e-09
CNAG_03614	96.2789	-1.02827	0.357231	-2.87844	0.00399645	0.0260148
CNAG_02104	1143.06	-1.02894	0.11291	-9.11288	8.02241e-20	2.88959e-17
CNAG_01472	3047.18	-1.03483	0.0673392	-15.3674	2.70646e-53	1.02358e-49
CNAG_03719	606.367	-1.03489	0.38356	-2.69812	0.00697313	0.0393324
CNAG_00997	2325.25	-1.03522	0.173051	-5.98218	2.20171e-09	9.62645e-08
CNAG_07952	304.82	-1.03884	0.186519	-5.56961	2.55317e-08	9.5134e-07
CNAG_07753	29.7302	-1.06533	0.382567	-2.78468	0.00535804	0.0320833
CNAG_00833	53.1178	-1.0748	0.371098	-2.89625	0.00377646	0.0248825
CNAG_02254	126.709	-1.08219	0.268863	-4.02506	5.69609e-05	0.000875715
CNAG_01076	164.087	-1.08578	0.230299	-4.71466	2.42119e-06	5.77724e-05
CNAG_00488	3937.86	-1.08953	0.116008	-9.39184	5.89583e-21	2.34716e-18
CNAG_07823	647.595	-1.09358	0.153286	-7.13427	9.73028e-13	1.12936e-10
CNAG_00895	160688	-1.09419	0.0886433	-12.3438	5.26185e-35	7.96013e-32
CNAG_02125	140.437	-1.10307	0.33604	-3.28256	0.00102868	0.00911524
CNAG_06758	127.292	-1.10454	0.339548	-3.25297	0.00114208	0.00985024
CNAG_05580	32.9634	-1.11299	0.351485	-3.16654	0.00154262	0.0123605
CNAG_06346	22519.4	-1.1137	0.327708	-3.39845	0.000677697	0.00668331
CNAG_02337	14373.7	-1.12352	0.0973955	-11.5357	8.72116e-31	7.32965e-28
CNAG_00844	361.812	-1.13562	0.39289	-2.89042	0.0038473	0.0252613
CNAG_05870	4194.71	-1.14745	0.172338	-6.65814	2.77308e-11	1.96033e-09
CNAG_05728	53.9979	-1.14828	0.312996	-3.66869	0.000243797	0.00290406
CNAG_01239	4274.25	-1.15299	0.188857	-6.1051	1.02738e-09	4.91843e-08
CNAG_00815	6753.31	-1.15341	0.19465	-5.92556	3.11241e-09	1.33763e-07
CNAG_02334	37.207	-1.15935	0.396056	-2.92724	0.00341981	0.023158
CNAG_00871	1880.59	-1.16217	0.122335	-9.49993	2.10028e-21	9.345e-19
CNAG_06821	1837.54	-1.17376	0.151806	-7.73198	1.05885e-14	1.90694e-12
CNAG_00864	129.995	-1.17779	0.2497	-4.71681	2.39566e-06	5.73443e-05
CNAG_07858	48.5996	-1.19049	0.335382	-3.54964	0.000385757	0.00427476
CNAG_03272	733.066	-1.2169	0.201076	-6.05195	1.43105e-09	6.68178e-08
CNAG_00507	115.583	-1.23287	0.331567	-3.71831	0.00020056	0.00248695
CNAG_01017	13426.3	-1.23692	0.118777	-10.4138	2.14448e-25	1.24775e-22
CNAG_02005	2807.6	-1.27547	0.124583	-10.2379	1.34154e-24	7.24815e-22
CNAG_01971	25.3906	-1.29339	0.45664	-2.8324	0.00462001	0.0291215
CNAG_01796	988.167	-1.30976	0.211461	-6.19389	5.86988e-10	2.99998e-08
CNAG_02264	947.381	-1.31295	0.200678	-6.54258	6.04671e-11	3.87605e-09
CNAG_07784	2280.4	-1.31718	0.15493	-8.50178	1.86713e-17	5.23073e-15
CNAG_03874	1319.73	-1.35605	0.128246	-10.5739	3.93975e-26	2.48336e-23
CNAG_03971	28.752	-1.36172	0.399535	-3.40826	0.000653785	0.00647281
CNAG_05479	1425.2	-1.36632	0.19706	-6.93352	4.10507e-12	4.1401e-10
CNAG_07933	17.4618	-1.37531	0.473282	-2.90589	0.00366205	0.0243194
CNAG_04521	686.356	-1.39158	0.194637	-7.14964	8.70067e-13	1.0532e-10
CNAG_02781	466.572	-1.39208	0.177141	-7.85863	3.88362e-15	8.15991e-13
CNAG_02080	4148.99	-1.3936	0.167729	-8.30865	9.67995e-17	2.5248e-14
CNAG_05821	47.5125	-1.41133	0.271188	-5.20425	1.9478e-07	6.13882e-06
CNAG_03498	305.201	-1.43568	0.272283	-5.27273	1.34407e-07	4.42024e-06
CNAG_02083	361.28	-1.44548	0.203271	-7.11108	1.1514e-12	1.29988e-10
CNAG_05089	16.5416	-1.45348	0.560794	-2.59183	0.00954681	0.0490839
CNAG_06706	326.355	-1.45573	0.314939	-4.62226	3.79587e-06	8.64817e-05
CNAG_04216	13.1759	-1.46563	0.56254	-2.60538	0.00917727	0.0477799
CNAG_02321	137.199	-1.48248	0.195066	-7.59987	2.96436e-14	4.93205e-12
CNAG_02302	927.707	-1.48975	0.212246	-7.01897	2.23507e-12	2.41515e-10
CNAG_07849	48.0874	-1.57717	0.48068	-3.28113	0.00103392	0.00912555
CNAG_06761	531.052	-1.66892	0.199752	-8.35493	6.54722e-17	1.76869e-14
CNAG_00876	962.287	-1.67652	0.247533	-6.77291	1.26219e-11	1.02658e-09
CNAG_02903	1964.55	-1.7002	0.1206	-14.0978	3.91548e-45	9.87223e-42
CNAG_07816	23.1987	-1.70373	0.48165	-3.53727	0.00040429	0.00443196
CNAG_02596	9.22046	-1.72685	0.661627	-2.61	0.00905414	0.0474276
CNAG_04982	498.122	-1.86058	0.210641	-8.83296	1.01941e-18	3.50493e-16
CNAG_02839	366.573	-1.8983	0.204117	-9.30004	1.40396e-20	5.30977e-18
CNAG_05305	1661.04	-1.90338	0.195032	-9.75929	1.68324e-22	7.95751e-20
CNAG_00349	212.783	-1.98273	0.320924	-6.17819	6.48391e-10	3.24797e-08
CNAG_03746	1284.11	-2.25217	0.186094	-12.1023	1.02664e-33	1.10936e-30		Interacts with Cig1 according to Cryptonet
CNAG_01653	38263.5	-3.76678	0.329391	-11.4356	2.77597e-30	2.09974e-27		Cig1
