# Supplementary material for: Nickel tolerance is channeled through C-4 methyl sterol oxidase Erg25 in the sterol biosynthesis pathway
Source: PLoS Genet. 2024 Sep 16;20(9):e1011413. doi: 10.1371/journal.pgen.1011413 (PMC11426505; doi:10.1371/journal.pgen.1011413)
Supplement: S2 Table — (XLSX) [file pgen.1011413.s011.xlsx]

## Sheet: H99 DMG vs H99 RPMI
	baseMean	log2FoldChange	lfcSE	stat	pvalue	padj
CNAG_07042	9.67741	4.3389	0.915601	4.73886	2.14927e-06	1.62124e-05
CNAG_05641	1111.87	4.29504	0.479784	8.95202	3.49026e-19	1.54972e-17
CNAG_06817	2102.06	4.22289	0.211642	19.953	1.41062e-88	3.48657e-85
CNAG_07784	2280.4	4.08425	0.140364	29.0975	3.86338e-186	2.8647e-182
CNAG_03759	1373.85	3.98265	0.641854	6.20492	5.47241e-10	7.80344e-09
CNAG_01668	8.58033	3.5907	1.36011	2.64	0.00829064	0.0232508
CNAG_06348	2473.63	3.47019	0.231268	15.0051	6.80313e-51	4.58593e-48
CNAG_06338	3411.69	3.36048	0.241074	13.9396	3.63827e-44	9.63491e-42
CNAG_05458	949.271	3.14094	0.320256	9.80759	1.04433e-22	5.86647e-21
CNAG_03782	168.607	3.05169	0.292869	10.42	2.01006e-25	1.4757e-23
CNAG_03084	512.954	2.99869	0.224031	13.3852	7.38005e-41	1.6095e-38
CNAG_01272	4405.24	2.99498	0.298158	10.0449	9.67094e-24	5.92645e-22
CNAG_02526	694.273	2.92972	0.255011	11.4886	1.50524e-30	1.66587e-28
CNAG_00587	993.957	2.74787	0.251532	10.9245	8.80025e-28	7.58766e-26
CNAG_00815	6753.31	2.69675	0.193201	13.9582	2.803e-44	7.69788e-42
CNAG_02751	8533.14	2.62738	0.347177	7.56783	3.79505e-14	9.70355e-13
CNAG_04521	686.356	2.59233	0.174038	14.8952	3.53989e-50	1.74988e-47
CNAG_05457	2878.6	2.57386	0.160265	16.06	4.869e-58	6.01727e-55
CNAG_07574	146.091	2.56237	0.327062	7.83452	4.70652e-15	1.33712e-13
CNAG_01653	38263.5	2.55273	0.328478	7.77139	7.76304e-15	2.15592e-13		Cig1
CNAG_07894	12.2816	2.55269	0.7251	3.52047	0.000430787	0.0018092
CNAG_04043	1667.9	2.51889	0.280351	8.98476	2.59297e-19	1.16527e-17
CNAG_04903	5495.97	2.51879	0.610445	4.12615	3.68891e-05	0.000208804
CNAG_01242	2811.48	2.49561	0.124247	20.0859	9.7953e-90	3.63161e-86
CNAG_06009	931.572	2.41045	0.152013	15.8568	1.26064e-56	1.03863e-53
CNAG_03498	305.201	2.37015	0.247977	9.55792	1.20141e-21	6.18645e-20
CNAG_07733	10.7007	2.30573	0.603561	3.8202	0.000133342	0.000647499
CNAG_02839	366.573	2.29394	0.16551	13.8598	1.10967e-43	2.74273e-41
CNAG_03492	26971.5	2.24501	0.409811	5.47817	4.29745e-08	4.59158e-07
CNAG_05130	1304.67	2.24021	0.17104	13.0975	3.4006e-39	6.63564e-37
CNAG_03438	5836.16	2.21658	0.198227	11.182	4.99553e-29	4.74896e-27
CNAG_05093	4.95224	2.16482	0.901069	2.4025	0.0162836	0.0411671
CNAG_02347	319.655	2.14598	0.323435	6.63496	3.2459e-11	5.50763e-10
CNAG_07611	21.2717	2.09098	0.563456	3.71099	0.000206452	0.000947272
CNAG_06238	1890.48	2.05584	0.416049	4.94135	7.75821e-07	6.42761e-06
CNAG_02966	1380.27	2.04535	0.274613	7.44811	9.46884e-14	2.2576e-12
CNAG_06935	1492.38	2.01079	0.114789	17.5172	1.0587e-68	1.57005e-65
CNAG_07519	2397.06	1.99604	0.17366	11.494	1.4147e-30	1.58939e-28
CNAG_01090	2210.1	1.98466	0.265359	7.47915	7.48071e-14	1.81867e-12
CNAG_05279	116.793	1.97993	0.234758	8.43392	3.34275e-17	1.20323e-15
CNAG_02685	3578.53	1.97064	0.258985	7.60908	2.76044e-14	7.182e-13
CNAG_01354	365.044	1.9205	0.333754	5.75423	8.70362e-09	1.05281e-07
CNAG_00474	1692.88	1.91614	0.0984739	19.4584	2.4734e-84	4.58507e-81
CNAG_06396	3526.39	1.91244	0.363109	5.26684	1.38794e-07	1.3453e-06
CNAG_00077	3811.89	1.90843	0.301813	6.32322	2.56173e-10	3.84519e-09
CNAG_06169	10146.7	1.90092	0.324133	5.86462	4.50173e-09	5.6866e-08
CNAG_02663	1381.53	1.89989	0.132555	14.3329	1.36385e-46	5.05648e-44
CNAG_00054	2182.06	1.87939	0.327072	5.74609	9.13319e-09	1.09254e-07
CNAG_04523	40.8435	1.87898	0.40103	4.68539	2.79429e-06	2.06577e-05
CNAG_05595	1249.85	1.8663	0.181462	10.2848	8.25485e-25	5.56452e-23
CNAG_04553	119.755	1.85213	0.22208	8.33992	7.43437e-17	2.56399e-15
CNAG_02864	3630.92	1.84401	0.244757	7.53403	4.91961e-14	1.21596e-12
CNAG_05449	2981.68	1.8427	0.296647	6.21175	5.2398e-10	7.50061e-09
CNAG_01443	746.246	1.83836	0.123095	14.9345	1.96545e-50	1.21449e-47
CNAG_02070	12234.5	1.8371	0.500283	3.67212	0.000240549	0.00108562
CNAG_02182	7611.08	1.82769	0.242997	7.52145	5.41721e-14	1.33451e-12
CNAG_00905	439.071	1.80779	0.264011	6.8474	7.52041e-12	1.40818e-10
CNAG_06556	109.047	1.80107	0.257065	7.00628	2.44741e-12	4.77567e-11
CNAG_02058	12.2074	1.77075	0.488136	3.62758	0.000286095	0.00126513
CNAG_07842	32.1863	1.76049	0.363888	4.83799	1.3116e-06	1.03684e-05
CNAG_07638	2162.68	1.75043	0.162861	10.748	6.05669e-27	4.88156e-25
CNAG_03318	521.33	1.74427	0.148229	11.7674	5.7479e-32	7.47732e-30
CNAG_03746	1284.11	1.74352	0.174039	10.018	1.27026e-23	7.6577e-22
CNAG_00654	674.567	1.74341	0.304008	5.73477	9.76442e-09	1.16031e-07
CNAG_01288	604.582	1.73996	0.202761	8.58134	9.37736e-18	3.5296e-16
CNAG_02270	934.528	1.72321	0.274525	6.27705	3.45067e-10	5.11734e-09
CNAG_00301	2970.39	1.71531	0.203454	8.43094	3.4291e-17	1.22835e-15
CNAG_06576	67698.1	1.70181	0.264319	6.43848	1.20678e-10	1.91202e-09
CNAG_09002	11.3336	1.69943	0.548961	3.09572	0.00196338	0.00683176
CNAG_00091	34909.7	1.69845	0.574176	2.95806	0.00309579	0.0100903
CNAG_00848	36308.5	1.67265	0.554002	3.01921	0.00253433	0.00851246
CNAG_05199	14713.9	1.66455	0.31975	5.20578	1.93186e-07	1.82248e-06
CNAG_00575	3656.5	1.66093	0.368848	4.50301	6.69986e-06	4.53694e-05
CNAG_04105	19232.4	1.65421	0.432982	3.8205	0.000133184	0.000647154
CNAG_00585	70.8836	1.65041	0.363162	4.54456	5.50514e-06	3.83292e-05
CNAG_02942	3512.63	1.65027	0.344828	4.78578	1.70322e-06	1.32662e-05
CNAG_04027	919.028	1.64903	0.174473	9.4515	3.34022e-21	1.68488e-19
CNAG_01230	7592.98	1.6258	0.164616	9.87629	5.2749e-23	3.05573e-21
CNAG_00349	212.783	1.62466	0.289811	5.60594	2.07125e-08	2.33764e-07
CNAG_07844	198.442	1.59965	0.169375	9.44444	3.57302e-21	1.79013e-19
CNAG_03199	67.7983	1.59323	0.336497	4.73475	2.19323e-06	1.64937e-05
CNAG_03143	33677.1	1.59308	0.258095	6.17244	6.72439e-10	9.47934e-09
CNAG_07939	11040.1	1.58747	0.608151	2.61032	0.00904565	0.0249808
CNAG_01577	39513.2	1.58733	0.282604	5.61682	1.94502e-08	2.20525e-07
CNAG_06267	4209.05	1.58392	0.534338	2.96427	0.00303402	0.00992379
CNAG_02226	2818.29	1.58361	0.179607	8.81709	1.17478e-18	4.76011e-17
CNAG_05590	4363.98	1.57206	0.307975	5.10451	3.31656e-07	2.99176e-06
CNAG_06800	5077.46	1.57039	0.535327	2.93352	0.00335139	0.0107625
CNAG_03669	1548.64	1.56156	0.110641	14.1137	3.12763e-45	1.00832e-42
CNAG_02665	350.996	1.56104	0.182905	8.53472	1.40499e-17	5.15743e-16
CNAG_01921	11.8255	1.56061	0.600519	2.59877	0.00935574	0.0256431
CNAG_04206	2281.94	1.55887	0.352409	4.42347	9.71303e-06	6.30115e-05
CNAG_05544	1048.67	1.55743	0.132403	11.7628	6.06975e-32	7.75987e-30
CNAG_01485	2957.16	1.54226	0.109085	14.1381	2.21028e-45	7.80438e-43
CNAG_05459	3190.13	1.54	0.277336	5.55285	2.81051e-08	3.12443e-07
CNAG_02083	361.28	1.53669	0.184618	8.32364	8.53024e-17	2.92832e-15
CNAG_05724	1970.22	1.52886	0.112609	13.5767	5.50465e-42	1.27553e-39
CNAG_01881	2412.97	1.52824	0.141687	10.786	4.01026e-27	3.30401e-25
CNAG_07695	4633.94	1.5219	0.209015	7.28129	3.30631e-13	7.3183e-12
CNAG_00559	2679.23	1.51826	0.121431	12.503	7.18925e-36	1.06617e-33
CNAG_03565	7727.66	1.51217	0.405233	3.73162	0.000190255	0.000885033
CNAG_06291	892.579	1.51089	0.212142	7.12204	1.06342e-12	2.19036e-11
CNAG_07751	1432.97	1.50897	0.106773	14.1326	2.39264e-45	8.06429e-43
CNAG_00588	2034.27	1.50521	0.309796	4.85871	1.1815e-06	9.4304e-06
CNAG_02692	1754	1.49743	0.346113	4.32642	1.51551e-05	9.49356e-05
CNAG_01681	857.958	1.49596	0.237904	6.28809	3.21403e-10	4.77595e-09
CNAG_01118	316.081	1.49319	0.307268	4.85958	1.17634e-06	9.39933e-06
CNAG_03824	8444.4	1.49035	0.266934	5.5832	2.36139e-08	2.64098e-07
CNAG_00834	2598.46	1.48435	0.503091	2.95047	0.00317289	0.0102902
CNAG_03828	798.443	1.48037	0.176668	8.37941	5.31925e-17	1.85175e-15
CNAG_07802	628.471	1.47314	0.242267	6.08067	1.19681e-09	1.62533e-08
CNAG_05723	1009.16	1.46951	0.200348	7.33479	2.22076e-13	5.09812e-12
CNAG_03650	118.703	1.45036	0.277703	5.2227	1.76336e-07	1.67203e-06
CNAG_00873	18.45	1.44842	0.525328	2.75718	0.00583031	0.0172444
CNAG_03817	316.572	1.44166	0.262677	5.48834	4.05722e-08	4.36637e-07
CNAG_03892	9831	1.43985	0.296223	4.86069	1.16979e-06	9.35706e-06
CNAG_04680	1941.81	1.43677	0.163171	8.80535	1.30441e-18	5.25663e-17
CNAG_01061	1614.39	1.42055	0.343031	4.14117	3.45543e-05	0.000197244
CNAG_02527	2742.5	1.41937	0.342588	4.14307	3.42691e-05	0.000195767
CNAG_00870	469.678	1.41932	0.313363	4.52931	5.91776e-06	4.0933e-05
CNAG_01344	1003.32	1.41381	0.211453	6.68616	2.29101e-11	3.97841e-10
CNAG_00796	1895.72	1.40954	0.112429	12.5371	4.67629e-36	7.07647e-34
CNAG_03385	4867.78	1.40422	0.101189	13.8771	8.71592e-44	2.22857e-41
CNAG_02264	947.381	1.40288	0.194899	7.19798	6.1109e-13	1.29835e-11
CNAG_04920	2336.4	1.40002	0.429041	3.26314	0.00110186	0.00414107
CNAG_05891	1527.32	1.39974	0.303734	4.60843	4.05717e-06	2.91229e-05
CNAG_04195	4086.68	1.38841	0.227359	6.1067	1.0171e-09	1.39662e-08
CNAG_06401	1521.72	1.382	0.1645	8.40122	4.41878e-17	1.55286e-15
CNAG_03857	6321.81	1.37948	0.118313	11.6595	2.05182e-31	2.53571e-29
CNAG_06761	531.052	1.37743	0.187371	7.35137	1.9619e-13	4.5461e-12
CNAG_04760	13770.5	1.37583	0.183775	7.48649	7.07386e-14	1.72542e-12
CNAG_04350	2031.16	1.37327	0.159449	8.61257	7.14395e-18	2.71653e-16
CNAG_04287	1036.1	1.36579	0.0859268	15.8949	6.87789e-57	6.37494e-54
CNAG_00605	3581.58	1.36522	0.2036	6.70544	2.00807e-11	3.51175e-10
CNAG_06889	926.688	1.36021	0.206716	6.58009	4.70156e-11	7.8166e-10
CNAG_06853	565.027	1.35807	0.286043	4.74777	2.05673e-06	1.55937e-05
CNAG_04215	4465.7	1.35734	0.483096	2.80968	0.00495913	0.0149845
CNAG_04386	117.749	1.34016	0.482727	2.77624	0.00549918	0.0163761
CNAG_06085	2294	1.33802	0.10317	12.9691	1.83129e-38	3.31195e-36
CNAG_06286	717.861	1.33317	0.368826	3.61463	0.000300775	0.0013228
CNAG_02658	1838.44	1.32663	0.187137	7.08912	1.34969e-12	2.73442e-11
CNAG_06063	1024.77	1.32445	0.181832	7.28393	3.24225e-13	7.19799e-12
CNAG_00613	173.086	1.32158	0.253729	5.20862	1.90246e-07	1.79933e-06
CNAG_03874	1319.73	1.31808	0.121632	10.8366	2.30775e-27	1.92269e-25
CNAG_06890	259.237	1.31703	0.183401	7.18114	6.91305e-13	1.45213e-11
CNAG_07856	938.298	1.31651	0.179358	7.34016	2.13342e-13	4.91283e-12
CNAG_00471	1413.92	1.31248	0.0912982	14.3758	7.34147e-47	3.02428e-44
CNAG_01781	1645.16	1.31026	0.151856	8.62826	6.22907e-18	2.38085e-16
CNAG_00732	3064.28	1.30618	0.299995	4.35399	1.33684e-05	8.46513e-05
CNAG_00261	14867	1.2953	0.118346	10.945	7.01966e-28	6.12362e-26
CNAG_00776	12296.2	1.29381	0.127556	10.1431	3.55727e-24	2.23535e-22
CNAG_06302	715.793	1.28764	0.177715	7.24553	4.30762e-13	9.42212e-12
CNAG_02577	1452.03	1.27833	0.204576	6.24867	4.13969e-10	6.03061e-09
CNAG_02958	647.374	1.27198	0.221843	5.73368	9.82764e-09	1.16595e-07
CNAG_01810	121.984	1.27017	0.286492	4.43353	9.27041e-06	6.06173e-05
CNAG_03415	655.386	1.26702	0.191586	6.61332	3.75793e-11	6.3474e-10
CNAG_01639	2297.53	1.2663	0.163061	7.76582	8.11187e-15	2.24438e-13
CNAG_06872	93.5108	1.26406	0.227971	5.54482	2.94254e-08	3.23723e-07
CNAG_05031	1079.75	1.26382	0.223118	5.66434	1.47593e-08	1.70468e-07
CNAG_04585	723.444	1.2484	0.294625	4.23726	2.26266e-05	0.000135698
CNAG_02230	16154.7	1.24737	0.335429	3.71873	0.000200228	0.000925581
CNAG_01031	7424.08	1.24472	0.441859	2.817	0.00484751	0.0146831
CNAG_03142	28092.5	1.24239	0.424552	2.92636	0.00342956	0.0109471
CNAG_06344	765.481	1.24198	0.160821	7.72277	1.13829e-14	3.09172e-13
CNAG_07544	39.6111	1.23908	0.324902	3.81369	0.000136907	0.000663507
CNAG_07947	276.488	1.23312	0.213804	5.76752	8.04479e-09	9.7951e-08
CNAG_07586	328.865	1.23299	0.189111	6.51995	7.03322e-11	1.14618e-09
CNAG_06516	485.863	1.23162	0.166782	7.38458	1.52933e-13	3.56602e-12
CNAG_01081	800.166	1.22665	0.24384	5.03055	4.89071e-07	4.22173e-06
CNAG_06557	83.655	1.22492	0.287958	4.25383	2.10145e-05	0.000126995
CNAG_00692	342.785	1.22456	0.203572	6.01537	1.79478e-09	2.37224e-08
CNAG_04288	1068.74	1.22109	0.31936	3.82355	0.000131544	0.000640026
CNAG_06248	3265.64	1.21664	0.0946477	12.8544	8.12282e-38	1.36888e-35
CNAG_04580	1111.58	1.21621	0.220902	5.50566	3.67781e-08	3.98116e-07
CNAG_04992	1425.63	1.21208	0.0915613	13.238	5.29669e-40	1.09097e-37
CNAG_06759	3245.47	1.21203	0.226676	5.34696	8.94439e-08	8.98681e-07
CNAG_02857	2876.04	1.21088	0.148832	8.13587	4.0898e-16	1.32427e-14
CNAG_03897	338.263	1.20902	0.225236	5.36779	7.97094e-08	8.06337e-07
CNAG_01524	988.211	1.20753	0.139193	8.67522	4.12753e-18	1.60239e-16
CNAG_05872	5354.66	1.20718	0.232865	5.18401	2.17166e-07	2.02043e-06
CNAG_06427	1787.69	1.20409	0.211813	5.68468	1.31061e-08	1.52084e-07
CNAG_01275	1982.87	1.20262	0.25046	4.80165	1.5736e-06	1.22953e-05
CNAG_06446	1504.49	1.20026	0.112343	10.6838	1.21149e-26	9.65937e-25
CNAG_04789	1636.65	1.19224	0.238592	4.99697	5.82378e-07	4.95222e-06
CNAG_01883	105.769	1.18666	0.405181	2.92872	0.00340362	0.0108972
CNAG_00454	79.1005	1.18631	0.401154	2.95725	0.00310393	0.0101079
CNAG_02106	807.73	1.1823	0.102139	11.5753	5.49505e-31	6.26859e-29
CNAG_06541	5670.77	1.17948	0.291696	4.04354	5.26502e-05	0.00028559
CNAG_06802	12.1515	1.17871	0.507461	2.32276	0.0201922	0.0495176
CNAG_06347	18094.5	1.17269	0.228671	5.12829	2.92393e-07	2.6635e-06
CNAG_02826	590.604	1.17158	0.24315	4.81835	1.44751e-06	1.137e-05
CNAG_02023	735.26	1.16855	0.164503	7.10347	1.21663e-12	2.4852e-11
CNAG_00593	712.029	1.1614	0.09642	12.0452	2.05457e-33	2.76993e-31
CNAG_05697	378.549	1.15993	0.332007	3.49369	0.000476401	0.00198011
CNAG_04744	4340.57	1.15741	0.323017	3.58313	0.000339498	0.00146519
CNAG_01397	2127.87	1.15551	0.100911	11.4508	2.32974e-30	2.46786e-28
CNAG_03808	1605.64	1.15479	0.115511	9.9972	1.56761e-23	9.29907e-22
CNAG_07591	1794.58	1.15476	0.192389	6.00223	1.94627e-09	2.5679e-08
CNAG_05426	267.81	1.15368	0.162394	7.10422	1.21e-12	2.4785e-11
CNAG_01539	5837.59	1.15301	0.152536	7.55894	4.06363e-14	1.03191e-12
CNAG_01612	388.27	1.15279	0.128293	8.98556	2.57415e-19	1.16386e-17
CNAG_00747	8992.4	1.15169	0.0833323	13.8204	1.91996e-43	4.59242e-41
CNAG_04901	416.145	1.14932	0.162617	7.06769	1.57535e-12	3.13169e-11
CNAG_05167	15964.5	1.14634	0.26977	4.24932	2.14418e-05	0.000129366
CNAG_04504	1161.79	1.14289	0.216326	5.2832	1.26947e-07	1.24348e-06
CNAG_02722	95.2432	1.14024	0.219405	5.19698	2.02547e-07	1.89381e-06
CNAG_01417	423.818	1.14	0.285744	3.98957	6.61934e-05	0.00034959
CNAG_04861	3258.87	1.13786	0.14607	7.78983	6.70972e-15	1.87746e-13
CNAG_01635	2507.52	1.13512	0.172541	6.57884	4.74134e-11	7.86511e-10
CNAG_05602	3642.02	1.13493	0.240427	4.72047	2.35301e-06	1.75706e-05
CNAG_03359	19.9501	1.13281	0.421994	2.68443	0.00726545	0.0207604
CNAG_07965	7709.92	1.12645	0.113236	9.94784	2.57709e-23	1.5166e-21
CNAG_04039	2934.97	1.12282	0.129276	8.68541	3.77373e-18	1.48054e-16
CNAG_06910	181.252	1.11725	0.323441	3.45425	0.000551819	0.00225689
CNAG_02493	3370.37	1.11664	0.147747	7.55782	4.09895e-14	1.0338e-12
CNAG_06329	149.345	1.11525	0.333209	3.347	0.000816921	0.00318987
CNAG_01682	4927.96	1.11062	0.164913	6.73458	1.64402e-11	2.92336e-10
CNAG_05725	13872	1.10868	0.125182	8.85651	8.25573e-19	3.49807e-17
CNAG_00190	3419.31	1.10851	0.0755497	14.6726	9.6613e-49	4.47741e-46
CNAG_01981	4298.56	1.1052	0.183424	6.0254	1.6869e-09	2.23363e-08
CNAG_06610	216.571	1.10501	0.152078	7.26612	3.69957e-13	8.14015e-12
CNAG_06374	1020.1	1.10459	0.23397	4.72108	2.34592e-06	1.75353e-05
CNAG_04747	918.217	1.10378	0.16337	6.75634	1.41517e-11	2.55939e-10
CNAG_01302	2201.14	1.10374	0.113366	9.7361	2.11514e-22	1.13651e-20
CNAG_04064	5710.19	1.10226	0.214136	5.14747	2.64019e-07	2.4199e-06
CNAG_06356	33.4633	1.10106	0.392698	2.80384	0.00504974	0.0152335
CNAG_00231	257.679	1.10079	0.128544	8.56354	1.09453e-17	4.07835e-16
CNAG_05626	1093.14	1.09612	0.0983747	11.1423	7.80406e-29	7.23339e-27
CNAG_05155	4234.49	1.09147	0.338527	3.22417	0.0012634	0.00466771
CNAG_03455	783.341	1.08742	0.221775	4.90325	9.42642e-07	7.65574e-06
CNAG_05548	458.782	1.08472	0.191492	5.66456	1.47406e-08	1.70468e-07
CNAG_03263	6251.04	1.07973	0.0948217	11.387	4.85488e-30	4.93136e-28
CNAG_01237	161.006	1.06603	0.216689	4.91965	8.67005e-07	7.12732e-06
CNAG_03187	107.059	1.06441	0.333918	3.18765	0.00143435	0.00521615
CNAG_03679	2629.91	1.06128	0.309041	3.4341	0.000594523	0.00240501
CNAG_05994	19132.2	1.06115	0.313265	3.38738	0.000705644	0.00280006
CNAG_00984	17040.2	1.06113	0.293619	3.61398	0.000301527	0.00132533
CNAG_00236	140.92	1.05699	0.306616	3.44727	0.000566282	0.00230713
CNAG_05170	1390.39	1.05378	0.138736	7.59554	3.06521e-14	7.89185e-13
CNAG_07917	562.294	1.05278	0.283625	3.71188	0.000205729	0.00094457
CNAG_04326	2653.57	1.0517	0.156093	6.73765	1.60973e-11	2.86927e-10
CNAG_01759	206.585	1.04717	0.252724	4.14354	3.41986e-05	0.000195515
CNAG_01843	2652.52	1.04626	0.0989136	10.5775	3.79059e-26	2.89765e-24
CNAG_02107	1224.4	1.04527	0.133443	7.8331	4.75999e-15	1.34715e-13
CNAG_01821	1584.62	1.03875	0.301045	3.45047	0.000559601	0.00228494
CNAG_02510	2999.53	1.03773	0.101667	10.2072	1.8413e-24	1.19765e-22
CNAG_02679	626.848	1.03517	0.276197	3.74796	0.00017828	0.000835618
CNAG_02768	1020.09	1.03337	0.262794	3.93225	8.41551e-05	0.000430055
CNAG_00130	12905.4	1.03294	0.351846	2.93576	0.00332727	0.0107175
CNAG_07677	734.944	1.03051	0.262739	3.92219	8.77488e-05	0.000446573
CNAG_07576	315.373	1.02605	0.155603	6.59405	4.27986e-11	7.1637e-10
CNAG_04727	432.263	1.0215	0.173844	5.87599	4.20327e-09	5.31864e-08
CNAG_05718	955.266	1.02071	0.187287	5.44997	5.03785e-08	5.31375e-07
CNAG_04634	3090.82	1.0163	0.105125	9.66751	4.14318e-22	2.21019e-20
CNAG_06241	4155.03	1.01498	0.237169	4.27956	1.87262e-05	0.000114946
CNAG_04926	336.252	1.01464	0.197671	5.133	2.85163e-07	2.60084e-06
CNAG_00038	1804.64	1.01432	0.112761	8.9953	2.35583e-19	1.07169e-17
CNAG_04691	86.6737	1.01398	0.336581	3.01257	0.00259041	0.00867959
CNAG_05608	1619.54	1.01111	0.33471	3.02085	0.00252069	0.00847661
CNAG_00505	785.844	1.00889	0.128412	7.85667	3.94495e-15	1.1382e-13
CNAG_01223	876.443	1.0068	0.193902	5.19233	2.07681e-07	1.93462e-06
CNAG_04283	3859.15	1.00284	0.193135	5.19241	2.07588e-07	1.93462e-06
CNAG_03596	7605.84	1.00169	0.106752	9.38328	6.39533e-21	3.14049e-19
CNAG_07755	489.339	1.00097	0.320776	3.12046	0.0018057	0.00635766
CNAG_03573	5716.43	-1.00196	0.104387	-9.59856	8.10671e-22	4.20359e-20
CNAG_01287	10826.6	-1.00343	0.200445	-5.00599	5.55743e-07	4.74751e-06
CNAG_00094	467.653	-1.00449	0.177941	-5.6451	1.65083e-08	1.88903e-07
CNAG_07708	392.49	-1.00955	0.185201	-5.45111	5.00562e-08	5.28727e-07
CNAG_00680	974.996	-1.00964	0.233369	-4.32637	1.5159e-05	9.49356e-05
CNAG_04116	33.7702	-1.0121	0.399433	-2.53385	0.0112818	0.0301457
CNAG_06325	3370.8	-1.0124	0.103528	-9.779	1.38576e-22	7.6682e-21
CNAG_05514	466.674	-1.0131	0.214993	-4.71223	2.4502e-06	1.82595e-05
CNAG_04887	25.9689	-1.01541	0.343589	-2.95531	0.00312356	0.0101629
CNAG_07797	294.609	-1.01672	0.200295	-5.07614	3.85182e-07	3.42461e-06
CNAG_07743	317.976	-1.01673	0.188731	-5.38716	7.15777e-08	7.32067e-07
CNAG_06763	1194.26	-1.0193	0.227104	-4.48824	7.18127e-06	4.80154e-05
CNAG_00158	176.356	-1.02386	0.208906	-4.90107	9.53168e-07	7.72431e-06
CNAG_05991	797.063	-1.02535	0.154058	-6.6556	2.82154e-11	4.843e-10
CNAG_05016	152.015	-1.02546	0.205707	-4.98508	6.19377e-07	5.21896e-06
CNAG_04622	1400.47	-1.02829	0.138949	-7.40048	1.35697e-13	3.18417e-12
CNAG_05256	9367.62	-1.03146	0.117857	-8.75182	2.09945e-18	8.3696e-17
CNAG_03145	226.061	-1.03287	0.26527	-3.89366	9.87418e-05	0.000495379
CNAG_05987	51.4733	-1.03416	0.341475	-3.0285	0.00245774	0.00828371
CNAG_03183	1710.15	-1.03629	0.195205	-5.30871	1.10404e-07	1.10181e-06
CNAG_03426	506.369	-1.04081	0.350287	-2.97131	0.00296534	0.0097249
CNAG_05721	1833.65	-1.04163	0.273472	-3.80891	0.00013958	0.000674614
CNAG_05833	148.473	-1.04973	0.192571	-5.45117	5.00405e-08	5.28727e-07
CNAG_02554	685.063	-1.05169	0.146015	-7.20262	5.90672e-13	1.2622e-11
CNAG_04038	374.437	-1.05454	0.18688	-5.64289	1.6722e-08	1.9076e-07
CNAG_00936	2840.22	-1.05773	0.130898	-8.08059	6.44537e-16	2.04241e-14
CNAG_03753	380.915	-1.05802	0.15354	-6.89086	5.54559e-12	1.04899e-10
CNAG_04892	453.515	-1.06063	0.146729	-7.22848	4.8842e-13	1.05587e-11
CNAG_05866	1348.66	-1.06394	0.262283	-4.05647	4.98196e-05	0.000272027
CNAG_00681	348.942	-1.06447	0.276828	-3.84523	0.000120439	0.000593391
CNAG_00423	438.325	-1.07089	0.262651	-4.07726	4.55704e-05	0.000251604
CNAG_06527	132.149	-1.07106	0.396372	-2.70217	0.00688892	0.0198297
CNAG_00247	219.306	-1.07274	0.42446	-2.5273	0.0114942	0.0306362
CNAG_01472	3047.18	-1.07416	0.0673252	-15.9548	2.63814e-57	2.79455e-54
CNAG_04708	182.462	-1.07494	0.326245	-3.29489	0.000984608	0.00374808
CNAG_06226	976.322	-1.0764	0.239363	-4.49695	6.89355e-06	4.64266e-05
CNAG_04756	49.4819	-1.07916	0.387259	-2.78667	0.00532534	0.0159416
CNAG_02562	811.424	-1.08003	0.230044	-4.69488	2.66761e-06	1.97606e-05
CNAG_03012	163560	-1.0801	0.118453	-9.1184	7.62438e-20	3.51148e-18
CNAG_02295	586.845	-1.0816	0.253743	-4.26258	2.02076e-05	0.000123021
CNAG_05655	497.396	-1.08317	0.194353	-5.5732	2.50096e-08	2.78866e-07
CNAG_07831	514.388	-1.08486	0.188566	-5.75323	8.75563e-09	1.05738e-07
CNAG_06097	763.965	-1.08627	0.259587	-4.18461	2.85659e-05	0.000166
CNAG_05303	363.009	-1.08815	0.338484	-3.21479	0.00130542	0.0048062
CNAG_07635	1185.95	-1.08926	0.219793	-4.95583	7.20224e-07	6.00052e-06
CNAG_01769	4841.46	-1.09301	0.0885375	-12.3452	5.17198e-35	7.2359e-33
CNAG_07756	1143.77	-1.09486	0.114564	-9.55676	1.21501e-21	6.21333e-20
CNAG_02978	513.057	-1.09585	0.15729	-6.96709	3.23566e-12	6.19959e-11
CNAG_03629	7603.22	-1.09828	0.208234	-5.27429	1.33273e-07	1.29687e-06
CNAG_00132	676.517	-1.09868	0.320542	-3.42758	0.000608991	0.00245283
CNAG_04982	498.122	-1.09927	0.20781	-5.28979	1.22454e-07	1.20264e-06
CNAG_04238	729.691	-1.10181	0.208646	-5.28076	1.28651e-07	1.25787e-06
CNAG_01464	1094.08	-1.10225	0.221745	-4.97081	6.66739e-07	5.59261e-06
CNAG_00839	570.014	-1.10452	0.146063	-7.56192	3.97163e-14	1.01202e-12
CNAG_03715	1359.75	-1.10542	0.192458	-5.74372	9.26204e-09	1.10593e-07
CNAG_03906	260.758	-1.11105	0.19726	-5.63242	1.77697e-08	2.024e-07
CNAG_02903	1964.55	-1.11418	0.119536	-9.32084	1.15419e-20	5.6305e-19
CNAG_06638	4649.73	-1.11545	0.163785	-6.81045	9.72921e-12	1.79458e-10
CNAG_01694	1906.65	-1.12204	0.103205	-10.872	1.56757e-27	1.32086e-25
CNAG_07703	792.961	-1.13855	0.138907	-8.1965	2.47495e-16	8.22948e-15
CNAG_02221	5179.76	-1.13907	0.101834	-11.1856	4.79674e-29	4.6192e-27
CNAG_03465	1595.56	-1.13934	0.338709	-3.36377	0.000768866	0.00302191
CNAG_00476	178.59	-1.1417	0.230581	-4.95141	7.36764e-07	6.12456e-06
CNAG_04217	1853.35	-1.14294	0.283022	-4.03834	5.38318e-05	0.00029136
CNAG_00883	221.37	-1.1462	0.284591	-4.02753	5.63655e-05	0.000303082
CNAG_02005	2807.6	-1.14782	0.124411	-9.22601	2.80893e-20	1.35248e-18
CNAG_05432	66.469	-1.15046	0.337617	-3.40758	0.000655425	0.00261993
CNAG_00441	11861.2	-1.15101	0.100369	-11.4679	1.91285e-30	2.08586e-28
CNAG_01470	3452.27	-1.15406	0.215367	-5.35857	8.38819e-08	8.46237e-07
CNAG_05992	706.251	-1.15946	0.170867	-6.78577	1.15472e-11	2.11936e-10
CNAG_05325	1291.1	-1.16069	0.199581	-5.8156	6.04173e-09	7.49155e-08
CNAG_07386	306.533	-1.16223	0.23978	-4.84707	1.253e-06	9.94754e-06
CNAG_07588	21.4094	-1.16512	0.411451	-2.83175	0.00462947	0.0141033
CNAG_02592	2561.13	-1.16776	0.13231	-8.82593	1.0855e-18	4.44696e-17
CNAG_03313	107.621	-1.16934	0.244886	-4.77505	1.79665e-06	1.38054e-05
CNAG_05041	3612.53	-1.17207	0.250062	-4.68713	2.77057e-06	2.05028e-05
CNAG_02319	1510.33	-1.1737	0.292569	-4.01169	6.02854e-05	0.000321826
CNAG_02548	121262	-1.17558	0.106417	-11.0469	2.26906e-28	2.02712e-26
CNAG_02056	31.8636	-1.17728	0.383896	-3.06667	0.00216455	0.00743751
CNAG_05321	1090.18	-1.17775	0.137779	-8.54811	1.25116e-17	4.63868e-16
CNAG_05784	976.647	-1.18081	0.152332	-7.75158	9.07563e-15	2.48324e-13
CNAG_04520	1705.56	-1.18197	0.136504	-8.65887	4.76478e-18	1.83061e-16
CNAG_00393	12249.3	-1.18234	0.146654	-8.06214	7.49709e-16	2.34561e-14
CNAG_06762	4393.51	-1.19181	0.242837	-4.90785	9.20788e-07	7.52772e-06
CNAG_06026	4201.29	-1.19489	0.135205	-8.83761	9.77858e-19	4.05074e-17
CNAG_06953	291.668	-1.19665	0.167155	-7.15893	8.13088e-13	1.68881e-11
CNAG_03243	1356.24	-1.1979	0.203124	-5.8974	3.69267e-09	4.73646e-08
CNAG_01674	63.6305	-1.1993	0.3032	-3.95547	7.63851e-05	0.000395528
CNAG_07380	82.7574	-1.20183	0.289588	-4.15012	3.32297e-05	0.000190563
CNAG_01468	249.254	-1.20327	0.252818	-4.75945	1.94121e-06	1.47631e-05
CNAG_00568	247.859	-1.20339	0.319066	-3.77161	0.000162197	0.000768491
CNAG_07701	1862.11	-1.20509	0.186972	-6.44531	1.15364e-10	1.83174e-09
CNAG_01070	319.072	-1.20769	0.337169	-3.58186	0.00034116	0.00146905
CNAG_03911	107.614	-1.21001	0.242605	-4.98756	6.11455e-07	5.16394e-06
CNAG_00488	3937.86	-1.21045	0.116059	-10.4296	1.81616e-25	1.34668e-23
CNAG_03125	83.3792	-1.21071	0.273291	-4.43013	9.41768e-06	6.131e-05
CNAG_03532	82.4854	-1.21647	0.309071	-3.9359	8.28848e-05	0.000424097
CNAG_00409	2899.64	-1.22113	0.149803	-8.15156	3.59269e-16	1.17356e-14
CNAG_05326	926.45	-1.22622	0.208468	-5.88207	4.0517e-09	5.16209e-08
CNAG_00937	34.8207	-1.22955	0.384606	-3.1969	0.00138915	0.00508668
CNAG_07870	116.633	-1.23563	0.258542	-4.77921	1.75989e-06	1.35941e-05
CNAG_03919	1471.25	-1.24163	0.0951388	-13.0508	6.29217e-39	1.16641e-36
CNAG_03090	266.392	-1.24627	0.160508	-7.76457	8.19201e-15	2.25813e-13
CNAG_02553	319.959	-1.24818	0.211545	-5.90032	3.62797e-09	4.66228e-08
CNAG_02706	18.8664	-1.25046	0.498513	-2.50839	0.0121283	0.0320839
CNAG_00720	1760.23	-1.25357	0.212572	-5.89714	3.69847e-09	4.73646e-08
CNAG_01314	9332.8	-1.25359	0.118492	-10.5796	3.70681e-26	2.86313e-24
CNAG_04508	333.432	-1.26064	0.179	-7.0427	1.88543e-12	3.71821e-11
CNAG_05310	69.3987	-1.26104	0.394992	-3.19256	0.00141017	0.00515095
CNAG_01835	9369.5	-1.26554	0.141276	-8.95793	3.30816e-19	1.47771e-17
CNAG_07403	1474.13	-1.26565	0.180391	-7.01615	2.28061e-12	4.46193e-11
CNAG_05460	1100.85	-1.27102	0.165451	-7.68215	1.56444e-14	4.203e-13
CNAG_02734	69.2852	-1.27526	0.383899	-3.32186	0.000894198	0.00346239
CNAG_05304	629.43	-1.27616	0.190592	-6.69577	2.14546e-11	3.7344e-10
CNAG_00735	204.959	-1.29651	0.292266	-4.43607	9.16181e-06	5.99602e-05
CNAG_07357	47.4134	-1.29992	0.287621	-4.51956	6.1967e-06	4.26238e-05
CNAG_07486	1843.16	-1.30589	0.193999	-6.73142	1.68014e-11	2.98043e-10
CNAG_02476	520.139	-1.31093	0.179445	-7.30546	2.76311e-13	6.22751e-12
CNAG_07009	2555.06	-1.31123	0.0938471	-13.972	2.3097e-44	6.58709e-42
CNAG_02061	1281.21	-1.31535	0.162137	-8.1126	4.95483e-16	1.58362e-14
CNAG_01908	596.282	-1.31988	0.289329	-4.56187	5.06996e-06	3.54993e-05
CNAG_07909	156.453	-1.32565	0.244379	-5.42456	5.80964e-08	6.0674e-07
CNAG_02933	13543.1	-1.32808	0.197351	-6.72952	1.70227e-11	3.01249e-10
CNAG_04094	583.134	-1.34007	0.1695	-7.906	2.65786e-15	7.82063e-14
CNAG_05265	5070.11	-1.34318	0.11917	-11.2711	1.82331e-29	1.80265e-27
CNAG_02491	424.982	-1.34452	0.302888	-4.439	9.03783e-06	5.92009e-05
CNAG_03394	559.271	-1.34621	0.180127	-7.4737	7.79736e-14	1.8833e-12
CNAG_02366	1997.16	-1.34833	0.106572	-12.6519	1.09202e-36	1.68694e-34
CNAG_06408	25.2837	-1.35136	0.535468	-2.5237	0.0116128	0.0309077
CNAG_01969	748.532	-1.35461	0.30728	-4.40839	1.04144e-05	6.7092e-05
CNAG_01180	977.833	-1.36877	0.247535	-5.5296	3.20959e-08	3.51538e-07
CNAG_02288	1016.35	-1.37311	0.14096	-9.74109	2.01373e-22	1.09192e-20
CNAG_01841	142.822	-1.37763	0.350612	-3.92922	8.52223e-05	0.000434909
CNAG_07702	664.534	-1.387	0.217458	-6.37825	1.79129e-10	2.75568e-09
CNAG_06628	6273.49	-1.38819	0.22928	-6.05457	1.40796e-09	1.88788e-08
CNAG_05154	1049.75	-1.39151	0.181009	-7.68756	1.49965e-14	4.05836e-13
CNAG_01862	203.948	-1.39167	0.234273	-5.94039	2.84348e-09	3.67325e-08
CNAG_07610	61.8081	-1.39271	0.30958	-4.49871	6.83667e-06	4.6124e-05
CNAG_06551	640.827	-1.3968	0.469718	-2.9737	0.0029423	0.00966216
CNAG_04631	2263.87	-1.3981	0.15836	-8.82861	1.05981e-18	4.36584e-17
CNAG_01541	313.601	-1.4015	0.178017	-7.87284	3.46668e-15	1.00412e-13
CNAG_03477	166.286	-1.41622	0.304221	-4.65525	3.23595e-06	2.36866e-05
CNAG_02225	1553.12	-1.42839	0.148009	-9.65066	4.88417e-22	2.58686e-20
CNAG_03683	2513.82	-1.43294	0.134432	-10.6592	1.57969e-26	1.24611e-24
CNAG_00499	1541.63	-1.43458	0.188797	-7.59855	2.99465e-14	7.73706e-13
CNAG_03051	966.013	-1.43603	0.198227	-7.24435	4.34512e-13	9.47619e-12
CNAG_02765	222.638	-1.44129	0.335147	-4.30047	1.70433e-05	0.000105489
CNAG_04052	625.513	-1.45071	0.209677	-6.91877	4.55594e-12	8.66214e-11
CNAG_06297	894.754	-1.45309	0.224778	-6.46457	1.01587e-10	1.62343e-09
CNAG_07911	442.604	-1.46497	0.237907	-6.15775	7.37865e-10	1.03232e-08
CNAG_03057	99.5126	-1.46963	0.414194	-3.54817	0.000387919	0.00164649
CNAG_07952	304.82	-1.47036	0.188927	-7.78265	7.10214e-15	1.97979e-13
CNAG_04024	505.727	-1.47301	0.326375	-4.51324	6.38456e-06	4.36327e-05
CNAG_07753	29.7302	-1.47946	0.395897	-3.73698	0.000186246	0.000868015
CNAG_00998	9259.18	-1.48375	0.127335	-11.6523	2.23311e-31	2.71451e-29
CNAG_05821	47.5125	-1.48878	0.272377	-5.46589	4.60601e-08	4.89306e-07
CNAG_02499	16.5908	-1.49055	0.615575	-2.42139	0.0154613	0.0393747
CNAG_02043	363.748	-1.5031	0.188817	-7.96066	1.71131e-15	5.13559e-14
CNAG_04534	509.903	-1.50636	0.199614	-7.54636	4.47597e-14	1.11748e-12
CNAG_00452	367.062	-1.50684	0.507532	-2.96896	0.00298809	0.00978653
CNAG_05358	505.32	-1.51314	0.12886	-11.7425	7.71585e-32	9.69713e-30
CNAG_06816	59.4837	-1.52225	0.424882	-3.58277	0.000339975	0.00146565
CNAG_00997	2325.25	-1.532	0.173644	-8.82265	1.11782e-18	4.55419e-17
CNAG_05565	36.5126	-1.53436	0.340336	-4.50837	6.53285e-06	4.436e-05
CNAG_05831	473.08	-1.5431	0.150986	-10.2202	1.61085e-24	1.05703e-22
CNAG_05329	276.269	-1.54515	0.228334	-6.76706	1.31425e-11	2.39439e-10
CNAG_04862	4304.43	-1.55603	0.243311	-6.39525	1.60289e-10	2.4917e-09
CNAG_03010	577.762	-1.56004	0.275966	-5.65303	1.57647e-08	1.81233e-07
CNAG_00896	824.609	-1.56274	0.305622	-5.1133	3.16575e-07	2.86268e-06
CNAG_00164	2372.77	-1.56647	0.108746	-14.4049	4.81862e-47	2.10177e-44
CNAG_07912	212.626	-1.56782	0.309693	-5.06252	4.13761e-07	3.64809e-06
CNAG_01796	988.167	-1.56817	0.212086	-7.39402	1.42455e-13	3.33219e-12
CNAG_06431	1994.48	-1.56909	0.273487	-5.73733	9.61796e-09	1.14474e-07
CNAG_00919	22477.9	-1.60108	0.163635	-9.78445	1.31311e-22	7.32081e-21
CNAG_03716	2795.73	-1.6018	0.180881	-8.85555	8.32741e-19	3.50839e-17
CNAG_04535	219.685	-1.60501	0.154749	-10.3717	3.33516e-25	2.37791e-23
CNAG_04122	489.963	-1.60833	0.143899	-11.1768	5.2968e-29	4.97162e-27
CNAG_00679	1140.48	-1.61043	0.356661	-4.5153	6.32277e-06	4.32503e-05
CNAG_01846	6299.71	-1.61101	0.269189	-5.98468	2.16815e-09	2.84546e-08
CNAG_00163	2881.84	-1.62029	0.115698	-14.0045	1.46341e-44	4.34047e-42
CNAG_01873	9.70334	-1.63749	0.600058	-2.72889	0.00635487	0.0185957
CNAG_04617	293.879	-1.64607	0.231186	-7.12008	1.07862e-12	2.2155e-11
CNAG_01540	1991.68	-1.65441	0.142387	-11.6191	3.29575e-31	3.94161e-29
CNAG_05341	1533.03	-1.68411	0.220154	-7.6497	2.01445e-14	5.35382e-13
CNAG_04185	15367.3	-1.68846	0.139988	-12.0614	1.68807e-33	2.31797e-31
CNAG_00863	646.905	-1.69263	0.168951	-10.0185	1.26434e-23	7.6577e-22
CNAG_07984	18.8507	-1.70443	0.653914	-2.6065	0.00914723	0.0251974
CNAG_07335	789.681	-1.71766	0.207153	-8.29175	1.11592e-16	3.79567e-15
CNAG_00462	1877.71	-1.7225	0.215344	-7.99882	1.25614e-15	3.81731e-14
CNAG_06917	10425.4	-1.75326	0.141526	-12.3882	3.02727e-35	4.31678e-33
CNAG_01776	576.294	-1.75382	0.18218	-9.62687	6.15771e-22	3.23826e-20
CNAG_06326	3430.42	-1.75981	0.117889	-14.9277	2.17692e-50	1.21735e-47
CNAG_05929	1057.15	-1.78823	0.140512	-12.7265	4.21073e-37	6.78751e-35
CNAG_02586	245.352	-1.81012	0.184489	-9.81158	1.00389e-22	5.68231e-21
CNAG_04344	1603.23	-1.81742	0.164251	-11.0649	1.8564e-28	1.69941e-26
CNAG_01017	13426.3	-1.83746	0.118915	-15.4519	7.32418e-54	5.43088e-51
CNAG_02147	353.684	-1.85294	0.359365	-5.15616	2.52065e-07	2.31606e-06
CNAG_00537	11369.7	-1.86212	0.132533	-14.0503	7.67413e-45	2.37099e-42
CNAG_04143	105.264	-1.86372	0.29408	-6.33747	2.33562e-10	3.52721e-09
CNAG_02758	87.7293	-1.86798	0.359238	-5.19983	1.99466e-07	1.86983e-06
CNAG_07962	540.263	-1.89894	0.229818	-8.26277	1.42324e-16	4.75376e-15
CNAG_07490	27.0622	-1.89974	0.492254	-3.85926	0.000113731	0.000562586
CNAG_07334	3570.65	-1.91491	0.216447	-8.84702	8.98844e-19	3.76549e-17
CNAG_05169	329.199	-1.91551	0.244647	-7.82966	4.8918e-15	1.37919e-13
CNAG_04345	3285.09	-1.92632	0.237094	-8.12469	4.4851e-16	1.44596e-14
CNAG_06096	7764.61	-1.93237	0.191079	-10.113	4.83976e-24	3.0157e-22
CNAG_04093	160.832	-1.95609	0.263284	-7.4296	1.08926e-13	2.57224e-12
CNAG_02775	15467.1	-1.96275	0.328553	-5.97392	2.31615e-09	3.02897e-08
CNAG_05913	2546.57	-1.98487	0.301863	-6.57538	4.85299e-11	8.03235e-10
CNAG_06256	6.91619	-1.9863	0.763791	-2.60059	0.00930649	0.0255678
CNAG_07874	33.3295	-1.99648	0.493224	-4.04782	5.16968e-05	0.000281035
CNAG_01257	5526.66	-1.99982	0.156829	-12.7516	3.05507e-37	5.03408e-35
CNAG_03346	2982.97	-2.013	0.21955	-9.16872	4.78679e-20	2.23233e-18
CNAG_04548	31.5243	-2.02456	0.398255	-5.08359	3.70376e-07	3.31283e-06
CNAG_02045	617.866	-2.0249	0.358571	-5.64713	1.63145e-08	1.86974e-07
CNAG_01931	32.3941	-2.03009	0.45665	-4.44561	8.76445e-06	5.77674e-05
CNAG_02590	1902.69	-2.03669	0.157376	-12.9416	2.62112e-38	4.62752e-36
CNAG_05832	9.68016	-2.04112	0.721519	-2.82891	0.00467061	0.014217
CNAG_06517	1384.08	-2.07881	0.200449	-10.3708	3.36744e-25	2.37805e-23
CNAG_07943	881.128	-2.08261	0.18243	-11.4159	3.48108e-30	3.58502e-28
CNAG_04536	71.4213	-2.12552	0.295087	-7.20302	5.8895e-13	1.26216e-11
CNAG_07589	356.816	-2.1325	0.186544	-11.4316	2.90568e-30	3.03459e-28
CNAG_00269	13.6818	-2.1359	0.676645	-3.1566	0.00159621	0.00573167
CNAG_02321	137.199	-2.18637	0.205778	-10.6249	2.28191e-26	1.78109e-24
CNAG_02302	927.707	-2.19571	0.213722	-10.2736	9.26414e-25	6.13336e-23
CNAG_05356	52.5428	-2.20005	0.306127	-7.18672	6.63661e-13	1.40601e-11
CNAG_02060	482.689	-2.22695	0.364912	-6.10269	1.04297e-09	1.42686e-08
CNAG_02781	466.572	-2.25531	0.18201	-12.3911	2.91839e-35	4.24311e-33
CNAG_05870	4194.71	-2.25961	0.173059	-13.0569	5.80668e-39	1.10401e-36
CNAG_02044	979.273	-2.26778	0.466491	-4.86136	1.1658e-06	9.33524e-06
CNAG_07422	12.0126	-2.28216	0.701906	-3.25137	0.00114848	0.00428635
CNAG_04280	777.428	-2.33348	0.18082	-12.905	4.21801e-38	7.27362e-36
CNAG_04210	2703.61	-2.34718	0.559789	-4.19297	2.75332e-05	0.000160755
CNAG_05658	195.652	-2.34847	0.209512	-11.2092	3.67367e-29	3.58425e-27
CNAG_01925	963.472	-2.37542	0.354594	-6.69898	2.09875e-11	3.66169e-10
CNAG_07862	2710.2	-2.44107	0.354683	-6.88241	5.88485e-12	1.10752e-10
CNAG_04096	967.473	-2.44548	0.235122	-10.4009	2.45564e-25	1.76783e-23
CNAG_06346	22519.4	-2.45836	0.327986	-7.49531	6.61435e-14	1.61866e-12
CNAG_05461	391.739	-2.48452	0.23814	-10.433	1.75257e-25	1.31265e-23
CNAG_01229	1325.37	-2.61195	0.193577	-13.4931	1.71824e-41	3.86084e-39
CNAG_05305	1661.04	-2.62146	0.196067	-13.3702	9.02787e-41	1.91262e-38
CNAG_06932	241.612	-2.6354	0.380855	-6.91969	4.52623e-12	8.62777e-11
CNAG_00876	962.287	-2.63719	0.249638	-10.5641	4.37264e-26	3.30848e-24
CNAG_00864	129.995	-2.65272	0.267977	-9.89904	4.2027e-23	2.45378e-21
CNAG_03666	876.077	-2.65834	0.363023	-7.3228	2.42854e-13	5.5579e-12
CNAG_01794	2017.72	-2.71023	0.233449	-11.6095	3.68681e-31	4.33932e-29
CNAG_02733	454.169	-2.73507	0.357188	-7.65722	1.89995e-14	5.06766e-13
CNAG_03910	5870.5	-2.77547	0.244859	-11.335	8.80779e-30	8.82565e-28
CNAG_02254	126.709	-2.79067	0.320445	-8.70875	3.07252e-18	1.21185e-16
CNAG_03599	1313.32	-2.80013	0.256856	-10.9016	1.1329e-27	9.6557e-26
CNAG_05324	261.476	-2.82261	0.365468	-7.72329	1.13368e-14	3.09053e-13
CNAG_05229	6716.54	-2.8508	0.320244	-8.90195	5.4874e-19	2.37948e-17
CNAG_07742	6.70349	-2.94031	0.942176	-3.12076	0.00180385	0.00635766
CNAG_07910	6.80197	-2.9462	1.02472	-2.87512	0.0040388	0.0125514
CNAG_05330	38.9763	-2.96152	0.44139	-6.70952	1.95263e-11	3.43098e-10
CNAG_04677	1786.03	-3.10219	0.304208	-10.1976	2.03288e-24	1.31076e-22
CNAG_05340	1144.52	-3.10649	0.28116	-11.0488	2.22163e-28	2.00895e-26
CNAG_05381	533.775	-3.18126	0.308356	-10.3168	5.91406e-25	4.07422e-23
CNAG_04216	13.1759	-3.2415	0.724019	-4.47709	7.56681e-06	5.04114e-05
CNAG_05914	1017.13	-3.24966	0.650431	-4.99616	5.84841e-07	4.96746e-06
CNAG_00598	572.317	-3.3043	0.320658	-10.3047	6.70698e-25	4.56259e-23
CNAG_01138	15533.3	-3.31529	0.222144	-14.9241	2.29844e-50	1.21735e-47
CNAG_00126	6416.99	-3.40023	0.236782	-14.3602	9.2006e-47	3.59065e-44
CNAG_00827	395.386	-3.42861	0.372708	-9.19918	3.60684e-20	1.71441e-18
CNAG_07916	1.82816	-3.4671	1.48854	-2.32919	0.019849	0.0488485
CNAG_01349	2.56713	-3.60247	1.52951	-2.35531	0.0185071	0.0459117
CNAG_00844	361.812	-3.70672	0.402665	-9.20546	3.40195e-20	1.62745e-18
CNAG_05785	60.4181	-3.98521	0.53434	-7.4582	8.7711e-14	2.09799e-12
CNAG_04837	957.482	-4.04816	0.506162	-7.99776	1.26706e-15	3.8348e-14
CNAG_03772	10469.9	-4.18108	0.518111	-8.06984	7.03902e-16	2.21162e-14
CNAG_06523	2.50451	-4.21356	1.52986	-2.7542	0.0058835	0.0173745
CNAG_00979	9676.63	-4.24224	0.59158	-7.17103	7.44376e-13	1.5548e-11
CNAG_07643	5.19848	-4.46636	1.42282	-3.13909	0.00169474	0.0060271
CNAG_05662	7143.49	-4.58614	0.44977	-10.1966	2.05257e-24	1.31205e-22
CNAG_07869	503.546	-5.6503	0.879613	-6.42362	1.3307e-10	2.0905e-09
