# Supplementary material for: Nickel tolerance is channeled through C-4 methyl sterol oxidase Erg25 in the sterol biosynthesis pathway
Source: PLoS Genet. 2024 Sep 16;20(9):e1011413. doi: 10.1371/journal.pgen.1011413 (PMC11426505; doi:10.1371/journal.pgen.1011413)
Supplement: S3 Table — (XLSX) [file pgen.1011413.s012.xlsx]

## Sheet: H99_hypoxia_vs_H99
	baseMean	log2FoldChange	lfcSE	stat	pvalue	padj
CNAG_06207	2488.55	4.39823	0.362691	12.1267	7.62848e-34	1.8855e-31
CNAG_01668	8.58033	4.35372	1.32418	3.28785	0.00100954	0.00423552
CNAG_05466	2.41435	3.40095	1.91269	1.77809	0.0753887	0.143005
CNAG_07759	5.04986	3.18172	1.10551	2.87806	0.00400126	0.0133887
CNAG_06388	414.486	2.98618	0.375177	7.95939	1.72887e-15	9.63876e-14
CNAG_03438	5836.16	2.88603	0.198099	14.5687	4.44502e-48	3.29599e-45
CNAG_09003	1.50393	2.85442	1.82707	1.5623	0.118218	0.206401
CNAG_02149	0.564397	2.78451	3.36354	0.827852	0.407754	NA
CNAG_04553	119.755	2.69843	0.213825	12.6198	1.64218e-36	5.53491e-34
CNAG_06298	314.974	2.68314	0.56675	4.73425	2.19865e-06	2.41525e-05
CNAG_05147	815.377	2.56095	0.133775	19.1438	1.0911e-81	8.09053e-78
CNAG_06848	0.645146	2.44442	2.60556	0.938157	0.348164	NA
CNAG_02017	3.25658	2.40061	1.33621	1.79658	0.0724024	0.138153
CNAG_07981	21.4271	2.35807	0.487676	4.83532	1.32929e-06	1.54494e-05
CNAG_03474	5.58863	2.3159	0.950987	2.43526	0.0148812	0.0390736
CNAG_07847	1.24028	2.31513	2.44356	0.947442	0.343414	0.467661
CNAG_03644	1136.51	2.2614	0.16792	13.4671	2.44222e-41	1.13182e-38
CNAG_00585	70.8836	2.1945	0.355031	6.18115	6.36356e-10	1.64985e-08
CNAG_05641	1111.87	2.18463	0.48056	4.546	5.46744e-06	5.22436e-05
CNAG_06843	136.656	2.15926	0.245024	8.81246	1.22428e-18	9.8674e-17
CNAG_04975	14.3059	2.10177	0.481216	4.36763	1.25602e-05	0.000106439
CNAG_06389	167.634	2.08265	0.16615	12.5348	4.81796e-36	1.55327e-33
CNAG_06296	2.99287	2.05652	1.39366	1.47563	0.140043	0.235522
CNAG_00165	3659.47	2.01458	0.128713	15.6517	3.2323e-55	2.99594e-52
CNAG_00407	3807.54	1.99403	0.11454	17.4089	7.05771e-68	1.74443e-64
CNAG_04931	0.729047	1.98478	2.25967	0.878348	0.379755	NA
CNAG_01551	1819.36	1.98001	0.222398	8.90302	5.43482e-19	4.47769e-17
CNAG_07745	3841.25	1.94392	0.326401	5.9556	2.59114e-09	5.94839e-08
CNAG_01553	397.927	1.91381	0.56932	3.36158	0.000774979	0.00338825
CNAG_04109	1.37741	1.89854	1.64122	1.15678	0.24736	0.364068
CNAG_09005	2.02056	1.83453	1.51206	1.21327	0.225027	0.338316
CNAG_01681	857.958	1.82484	0.237396	7.6869	1.50741e-14	7.65579e-13
CNAG_03894	35.1394	1.81386	0.470268	3.85708	0.000114751	0.000687858
CNAG_02544	0.441749	1.78518	3.56752	0.500397	0.616795	NA
CNAG_00885	0.225035	1.78404	5.97752	0.298459	0.765353	NA
CNAG_03759	1373.85	1.6958	0.642162	2.64077	0.00827171	0.0244556
CNAG_07515	10.9066	1.69358	0.613054	2.76253	0.00573559	0.0180133
CNAG_00699	1773.87	1.64902	0.116401	14.1667	1.47352e-45	9.10515e-43
CNAG_06241	4155.03	1.63849	0.236969	6.91435	4.70003e-12	1.72528e-10
CNAG_06126	272.222	1.63338	0.312141	5.23284	1.66925e-07	2.47056e-06
CNAG_05093	4.95224	1.60719	0.913544	1.75929	0.0785275	0.147862
CNAG_05312	1557.14	1.58533	0.178316	8.8906	6.0781e-19	4.95265e-17
CNAG_05932	5133.23	1.57333	0.47256	3.32937	0.000870416	0.00373936
CNAG_06872	93.5108	1.5493	0.222633	6.95901	3.42677e-12	1.28331e-10
CNAG_02577	1452.03	1.53212	0.20428	7.50012	6.37613e-14	3.07006e-12
CNAG_03964	378.061	1.52321	0.257312	5.91971	3.22514e-09	7.29098e-08
CNAG_04072	529.192	1.49852	0.280424	5.34376	9.10386e-08	1.47714e-06
CNAG_07002	230.744	1.48088	0.212588	6.96598	3.26131e-12	1.22754e-10
CNAG_06535	495.149	1.47637	0.219264	6.73331	1.65848e-11	5.61471e-10
CNAG_05265	5070.11	1.463	0.117149	12.4884	8.63695e-36	2.66846e-33
CNAG_07834	0.157773	1.43918	5.94694	0.242004	0.808777	NA
CNAG_01464	1094.08	1.4302	0.21835	6.55005	5.75181e-11	1.7697e-09
CNAG_04874	1451.89	1.4265	0.181511	7.85904	3.87096e-15	2.12616e-13
CNAG_06341	238.887	1.42266	0.357404	3.98054	6.87579e-05	0.000449887
CNAG_05264	8290.31	1.41677	0.0807312	17.5492	6.03468e-69	2.23736e-65
CNAG_06346	22519.4	1.41253	0.327544	4.31248	1.61435e-05	0.000131399
CNAG_03223	6460.57	1.38833	0.142845	9.71914	2.49874e-22	2.89502e-20
CNAG_04298	554.871	1.38529	0.224805	6.1622	7.17398e-10	1.84705e-08
CNAG_01171	214.254	1.38213	0.282438	4.89358	9.90162e-07	1.18803e-05
CNAG_07878	465.877	1.37808	0.332164	4.1488	3.34222e-05	0.000242805
CNAG_06337	0.569303	1.36372	3.42497	0.398171	0.690504	NA
CNAG_06853	565.027	1.36003	0.285756	4.75942	1.94149e-06	2.16483e-05
CNAG_00142	134.281	1.35178	0.340029	3.97548	7.02366e-05	0.000457649
CNAG_07567	292.224	1.34485	0.249252	5.39557	6.83075e-08	1.14593e-06
CNAG_03603	603.079	1.33593	0.262065	5.09771	3.43788e-07	4.63489e-06
CNAG_06873	152.588	1.33362	0.234174	5.695	1.23371e-08	2.4201e-07
CNAG_01140	778.349	1.33017	0.174713	7.61345	2.66865e-14	1.33703e-12
CNAG_09004	4.16006	1.32941	0.97014	1.37033	0.170583	0.274377
CNAG_00692	342.785	1.32494	0.2023	6.54936	5.77859e-11	1.77059e-09
CNAG_03204	1489.48	1.32321	0.108845	12.1568	5.27836e-34	1.34962e-31
CNAG_02381	23.4545	1.32212	0.448831	2.94571	0.00322217	0.0111647
CNAG_06092	5472.99	1.31689	0.153067	8.60336	7.74168e-18	5.51967e-16
CNAG_04867	989.763	1.31646	0.241917	5.44177	5.27539e-08	9.09508e-07
CNAG_00613	173.086	1.31344	0.252194	5.20806	1.90823e-07	2.77442e-06
CNAG_03233	758.541	1.30771	0.194493	6.72369	1.77181e-11	5.918e-10
CNAG_03007	2146.04	1.30552	0.191598	6.81385	9.50237e-12	3.32359e-10
CNAG_06242	6233.11	1.30497	0.231078	5.6473	1.62985e-08	3.13092e-07
CNAG_05423	593.804	1.29673	0.195316	6.63915	3.15493e-11	1.03056e-09
CNAG_01781	1645.16	1.29079	0.151636	8.51239	1.7039e-17	1.18079e-15
CNAG_01810	121.984	1.28855	0.284446	4.53003	5.89744e-06	5.57064e-05
CNAG_04633	430.806	1.28478	0.194412	6.60856	3.88084e-11	1.24573e-09
CNAG_03624	810.09	1.28182	0.296732	4.3198	1.56172e-05	0.000127958
CNAG_03087	35.3873	1.27354	0.287472	4.43014	9.41715e-06	8.33272e-05
CNAG_02983	1874.94	1.27009	0.193123	6.57659	4.81356e-11	1.49969e-09
CNAG_01070	319.072	1.26505	0.327025	3.86835	0.000109576	0.000664897
CNAG_06324	221.274	1.25417	0.356965	3.51341	0.000442386	0.00211223
CNAG_04313	686.882	1.24798	0.149411	8.35263	6.67577e-17	4.30442e-15
CNAG_06468	1117.34	1.24769	0.268502	4.64685	3.37044e-06	3.48821e-05
CNAG_06150	26172.3	1.24554	0.653146	1.90698	0.0565228	0.113214
CNAG_04027	919.028	1.24234	0.174612	7.11486	1.12029e-12	4.61498e-11
CNAG_06145	602.134	1.24025	0.142998	8.67322	4.20074e-18	3.14631e-16
CNAG_06651	48.0794	1.2355	0.360112	3.43088	0.00060162	0.00273394
CNAG_07980	310.97	1.2307	0.192375	6.3974	1.58048e-10	4.49014e-09
CNAG_09000	4.3348	1.21965	1.10756	1.10121	0.270805	0.389907
CNAG_00719	1577.54	1.20819	0.172367	7.0094	2.39348e-12	9.24355e-11
CNAG_05458	949.271	1.2046	0.32147	3.74715	0.000178855	0.000989943
CNAG_03310	278.273	1.19547	0.233026	5.13018	2.89469e-07	4.00451e-06
CNAG_07791	19.4797	1.19439	0.461653	2.58721	0.00967577	0.0276264
CNAG_03857	6321.81	1.19242	0.118288	10.0807	6.72476e-24	8.59725e-22
CNAG_04356	788.838	1.19188	0.181956	6.55035	5.74022e-11	1.7697e-09
CNAG_02493	3370.37	1.19171	0.147564	8.07591	6.69772e-16	3.85916e-14
CNAG_05874	406.943	1.19116	0.160665	7.41397	1.22574e-13	5.71625e-12
CNAG_03231	311.813	1.1904	0.201441	5.90943	3.43289e-09	7.73704e-08
CNAG_04694	1239.78	1.18327	0.16457	7.19004	6.47706e-13	2.7602e-11
CNAG_07658	19.7412	1.17757	0.428503	2.7481	0.00599415	0.0186359
CNAG_07657	110.295	1.17668	0.301877	3.89787	9.70405e-05	0.000601132
CNAG_03975	509.512	1.1721	0.268267	4.36915	1.24733e-05	0.000105945
CNAG_06741	650.129	1.17019	0.182028	6.42859	1.28789e-10	3.70144e-09
CNAG_03906	260.758	1.16391	0.180529	6.4472	1.13936e-10	3.32612e-09
CNAG_01737	2170.03	1.16313	0.128968	9.01873	1.90284e-19	1.60336e-17
CNAG_03055	222.492	1.15923	0.166185	6.97552	3.04751e-12	1.15292e-10
CNAG_00359	857.814	1.15149	0.255689	4.50349	6.68472e-06	6.20365e-05
CNAG_03724	1057.38	1.15024	0.200394	5.73987	9.4747e-09	1.92479e-07
CNAG_02684	1977.77	1.15004	0.140206	8.20245	2.35535e-16	1.43155e-14
CNAG_00934	1.87726	1.14674	1.59621	0.718415	0.472501	0.594434
CNAG_04062	823.038	1.1413	0.188812	6.04463	1.49757e-09	3.58209e-08
CNAG_05884	2228.47	1.14088	0.19681	5.79689	6.75546e-09	1.41406e-07
CNAG_06707	117.035	1.14062	0.290705	3.92362	8.72283e-05	0.000545821
CNAG_07663	20.8191	1.1394	0.449223	2.53639	0.0112003	0.0310585
CNAG_01803	1172.26	1.13938	0.220029	5.17833	2.23885e-07	3.19252e-06
CNAG_04348	420.245	1.1361	0.211984	5.35937	8.35147e-08	1.3792e-06
CNAG_06557	83.655	1.13506	0.286223	3.96564	7.32005e-05	0.000473219
CNAG_05079	19.5936	1.13246	0.465619	2.43216	0.0150089	0.0393116
CNAG_06554	910.226	1.12845	0.128102	8.80898	1.26292e-18	1.00694e-16
CNAG_00086	610.546	1.11858	0.255002	4.38654	1.15167e-05	9.90678e-05
CNAG_04635	2794.46	1.11821	0.164603	6.79334	1.09567e-11	3.8048e-10
CNAG_05841	912.575	1.11329	0.163195	6.82186	8.98676e-12	3.16035e-10
CNAG_03817	316.572	1.11238	0.262798	4.23284	2.30759e-05	0.000178796
CNAG_02665	350.996	1.10968	0.183435	6.04942	1.45364e-09	3.52246e-08
CNAG_03078	3190.23	1.10797	0.103102	10.7463	6.16839e-27	9.73162e-25
CNAG_02041	2583.8	1.10771	0.297803	3.71961	0.000199529	0.00108151
CNAG_03238	418.732	1.10536	0.160169	6.90121	5.15624e-12	1.88343e-10
CNAG_02382	744.963	1.10096	0.215224	5.1154	3.13081e-07	4.28321e-06
CNAG_05425	3733.16	1.08811	0.175714	6.19251	5.92122e-10	1.55695e-08
CNAG_00247	219.306	1.0864	0.414032	2.62395	0.00869171	0.0254337
CNAG_07544	39.6111	1.08053	0.322781	3.34755	0.000815279	0.00354355
CNAG_03645	2361.39	1.08	0.194329	5.55758	2.73541e-08	4.99634e-07
CNAG_02235	169.899	1.07903	0.332513	3.24509	0.00117413	0.0048074
CNAG_01148	2331.45	1.07777	0.146965	7.33352	2.24182e-13	1.00139e-11
CNAG_05571	1644.82	1.07273	0.195703	5.48144	4.21887e-08	7.39548e-07
CNAG_06336	2422.28	1.07229	0.0998076	10.7435	6.35595e-27	9.81862e-25
CNAG_06748	799.702	1.06993	0.211031	5.07003	3.9776e-07	5.24803e-06
CNAG_06823	33.0259	1.06705	0.359854	2.96524	0.0030245	0.010606
CNAG_06708	399.95	1.06047	0.269622	3.93318	8.38281e-05	0.00052811
CNAG_03342	922.102	1.05929	0.223426	4.74112	2.12542e-06	2.34661e-05
CNAG_05731	2610.82	1.05731	0.0784344	13.4802	2.0464e-41	1.0116e-38
CNAG_00429	67.7681	1.0537	0.314521	3.35016	0.000807653	0.00351452
CNAG_07502	2072.97	1.05057	0.142399	7.37765	1.61108e-13	7.37415e-12
CNAG_05602	3642.02	1.05045	0.240377	4.37002	1.24235e-05	0.000105642
CNAG_04213	1056.79	1.04104	0.235482	4.4209	9.82924e-06	8.62729e-05
CNAG_07731	52.7439	1.03414	0.312403	3.31027	0.000932044	0.00396279
CNAG_00413	2174.66	1.03352	0.175736	5.8811	4.07557e-09	9.048e-08
CNAG_00873	18.45	1.03082	0.527498	1.95418	0.0506805	0.103955
CNAG_06297	894.754	1.03045	0.220649	4.67009	3.01071e-06	3.16658e-05
CNAG_06658	1572.02	1.02778	0.136891	7.50803	6.00216e-14	2.90889e-12
CNAG_02060	482.689	1.02768	0.353797	2.90471	0.00367594	0.0124768
CNAG_02156	1454.11	1.02214	0.125987	8.11303	4.93711e-16	2.88257e-14
CNAG_06766	829.16	1.02166	0.216764	4.71323	2.43826e-06	2.63937e-05
CNAG_02424	613.556	1.02111	0.248011	4.11718	3.83532e-05	0.000272403
CNAG_03205	605.971	1.01953	0.166924	6.10776	1.01041e-09	2.52263e-08
CNAG_05755	445.638	1.0191	0.369826	2.75562	0.00585809	0.0183359
CNAG_04580	1111.58	1.01296	0.220833	4.58699	4.49687e-06	4.44079e-05
CNAG_03079	809.669	1.01183	0.199189	5.07973	3.77969e-07	5.02265e-06
CNAG_06007	290.69	1.0044	0.261409	3.84225	0.000121911	0.000724336
CNAG_04675	3932.09	1.0019	0.230374	4.349	1.3676e-05	0.000114845
CNAG_07913	105.914	1.00185	0.196058	5.10998	3.22192e-07	4.37686e-06
CNAG_00647	1210.96	1.00056	0.181943	5.49928	3.81344e-08	6.79728e-07
CNAG_06003	83.8096	-1.00019	0.250902	-3.98638	6.70895e-05	0.00044046
CNAG_01518	1272.51	-1.00081	0.101895	-9.82196	9.05623e-23	1.0831e-20
CNAG_05324	261.476	-1.00227	0.349167	-2.87045	0.00409893	0.0136662
CNAG_06905	7484.87	-1.0026	0.235477	-4.25774	2.06503e-05	0.000163332
CNAG_05870	4194.71	-1.00533	0.172152	-5.83979	5.22682e-09	1.12665e-07
CNAG_05260	24961.7	-1.00763	0.140833	-7.15481	8.37873e-13	3.51007e-11
CNAG_03460	21.8953	-1.008	0.566247	-1.78015	0.0750513	0.142402
CNAG_00499	1541.63	-1.00966	0.187811	-5.37591	7.61976e-08	1.26941e-06
CNAG_06884	868.284	-1.01067	0.273834	-3.69084	0.000223518	0.00119065
CNAG_05866	1348.66	-1.01158	0.2619	-3.86247	0.000112245	0.000675953
CNAG_03178	2242.04	-1.01218	0.315582	-3.20734	0.00133971	0.00536063
CNAG_01422	4807.93	-1.01251	0.287913	-3.51673	0.000436895	0.00209098
CNAG_05256	9367.62	-1.01361	0.117777	-8.60616	7.55501e-18	5.43888e-16
CNAG_02540	478.704	-1.01432	0.253619	-3.9994	6.3504e-05	0.000420055
CNAG_01735	53357.3	-1.01502	0.216562	-4.68697	2.77285e-06	2.94566e-05
CNAG_04288	1068.74	-1.01789	0.321054	-3.17048	0.00152186	0.00597386
CNAG_01499	1039.66	-1.01809	0.145136	-7.01473	2.30395e-12	8.94438e-11
CNAG_02222	3080.27	-1.01831	0.0997214	-10.2116	1.75999e-24	2.33041e-22
CNAG_04315	3601.58	-1.01836	0.289265	-3.52052	0.000430709	0.00206579
CNAG_07784	2280.4	-1.0223	0.149859	-6.82176	8.99303e-12	3.16035e-10
CNAG_04387	2139.01	-1.02278	0.189342	-5.40175	6.59924e-08	1.11212e-06
CNAG_02799	17.7951	-1.02363	0.598367	-1.7107	0.0871364	0.161247
CNAG_02538	0.0388886	-1.02527	6.00582	-0.170713	0.86445	NA
CNAG_04167	0.039028	-1.02527	6.00582	-0.170713	0.86445	NA
CNAG_07786	0.039028	-1.02527	6.00582	-0.170713	0.86445	NA
CNAG_05739	0.0768164	-1.02529	6.00582	-0.170715	0.864448	NA
CNAG_02036	0.117373	-1.0253	6.00582	-0.170718	0.864445	NA
CNAG_05813	0.243806	-1.02536	5.58481	-0.183598	0.854329	NA
CNAG_02521	0.320198	-1.02538	6.00582	-0.17073	0.864436	NA
CNAG_03511	0.340564	-1.02538	5.2052	-0.196991	0.843834	NA
CNAG_04331	0.3677	-1.02539	5.16717	-0.198444	0.842698	NA
CNAG_07919	0.952861	-1.0254	2.40074	-0.427119	0.669293	NA
CNAG_02336	4770.14	-1.02606	0.222929	-4.60264	4.1716e-06	4.19707e-05
CNAG_03983	18572.7	-1.0286	0.155367	-6.62041	3.58205e-11	1.15482e-09
CNAG_02083	361.28	-1.0289	0.194914	-5.27872	1.30093e-07	2.01386e-06
CNAG_05168	355.985	-1.03072	0.500252	-2.06041	0.0393592	0.084692
CNAG_01924	2496.91	-1.03253	0.264548	-3.903	9.50084e-05	0.000590517
CNAG_07677	734.944	-1.03443	0.265178	-3.9009	9.58366e-05	0.000595166
CNAG_07648	0.606652	-1.03528	2.31856	-0.446519	0.655223	NA
CNAG_00850	409.158	-1.0365	0.255884	-4.05067	5.10722e-05	0.000349556
CNAG_04223	52.6105	-1.04368	0.352636	-2.95965	0.00307991	0.0107795
CNAG_03556	79.2999	-1.04431	0.268351	-3.89158	9.95944e-05	0.000615924
CNAG_07683	551.929	-1.04519	0.333354	-3.13538	0.00171633	0.00657872
CNAG_02933	13543.1	-1.04732	0.197285	-5.30865	1.10438e-07	1.74978e-06
CNAG_03635	65.9955	-1.04793	0.445655	-2.35143	0.0187015	0.0470711
CNAG_02693	1184.11	-1.04908	0.113346	-9.25555	2.13132e-20	2.02612e-18
CNAG_07338	1481.42	-1.04951	0.320654	-3.27305	0.00106395	0.00444067
CNAG_03705	14014.2	-1.05071	0.23769	-4.42052	9.84651e-06	8.62729e-05
CNAG_06121	3435.89	-1.05083	0.283445	-3.70734	0.000209447	0.00112703
CNAG_04443	7255.4	-1.05129	0.267227	-3.93407	8.35201e-05	0.000526617
CNAG_01076	164.087	-1.0527	0.227138	-4.63462	3.576e-06	3.6675e-05
CNAG_06139	0.738638	-1.05734	5.86363	-0.180323	0.856899	NA
CNAG_01942	2363.05	-1.06261	0.308298	-3.44669	0.000567497	0.0026088
CNAG_01472	3047.18	-1.06656	0.0668753	-15.9484	2.92086e-57	3.6097e-54
CNAG_02005	2807.6	-1.06756	0.124116	-8.60133	7.87971e-18	5.56458e-16
CNAG_06963	3458.99	-1.06848	0.233271	-4.58043	4.64026e-06	4.53925e-05
CNAG_03564	2646.77	-1.0687	0.454296	-2.35242	0.0186515	0.0469612
CNAG_04744	4340.57	-1.071	0.323384	-3.31185	0.000926812	0.00394734
CNAG_03686	576.835	-1.07126	0.240897	-4.44697	8.70903e-06	7.8181e-05
CNAG_03058	93885.4	-1.07135	0.214569	-4.99305	5.94337e-07	7.50768e-06
CNAG_04388	31233.4	-1.07257	0.129217	-8.30056	1.03625e-16	6.457e-15
CNAG_03565	7727.66	-1.07289	0.405437	-2.64625	0.00813907	0.0241212
CNAG_03631	2208.91	-1.07446	0.24981	-4.30112	1.6994e-05	0.000137266
CNAG_02814	13164.7	-1.07601	0.228871	-4.70139	2.584e-06	2.76884e-05
CNAG_03005	4.06419	-1.07903	0.863789	-1.24918	0.211598	0.324174
CNAG_00591	1.50017	-1.08043	1.79776	-0.600989	0.547848	0.662906
CNAG_02006	3602.41	-1.08328	0.22012	-4.9213	8.59692e-07	1.04673e-05
CNAG_00161	718.154	-1.08471	0.150407	-7.21185	5.51975e-13	2.36583e-11
CNAG_04024	505.727	-1.08539	0.32491	-3.3406	0.000835988	0.00362082
CNAG_03572	14699.8	-1.08718	0.216898	-5.01242	5.37489e-07	6.87152e-06
CNAG_02407	6309.26	-1.08766	0.324351	-3.35336	0.000798381	0.00347826
CNAG_01341	5336.8	-1.08784	0.304386	-3.57388	0.000351726	0.00172719
CNAG_04216	13.1759	-1.08806	0.530827	-2.04975	0.040389	0.0864564
CNAG_07482	4070.88	-1.08905	0.335527	-3.24579	0.00117125	0.00480124
CNAG_02942	3512.63	-1.09074	0.345446	-3.15747	0.00159145	0.00618156
CNAG_02044	979.273	-1.09255	0.463987	-2.35471	0.0185371	0.0466983
CNAG_01921	11.8255	-1.09493	0.693478	-1.5789	0.114359	0.201228
CNAG_04308	2262.16	-1.09532	0.118235	-9.26397	1.96967e-20	1.92173e-18
CNAG_06238	1890.48	-1.09615	0.417069	-2.62823	0.0085831	0.0251655
CNAG_03040	9761.56	-1.09753	0.250755	-4.37692	1.20368e-05	0.000102945
CNAG_07350	698.182	-1.10071	0.276268	-3.9842	6.77087e-05	0.000443908
CNAG_04916	20.4563	-1.10113	0.465612	-2.3649	0.0180349	0.0456723
CNAG_05341	1533.03	-1.10283	0.219173	-5.03175	4.86015e-07	6.31139e-06
CNAG_04833	2559.81	-1.10695	0.263022	-4.20857	2.56994e-05	0.000195648
CNAG_04920	2336.4	-1.10704	0.429684	-2.5764	0.0099835	0.0283842
CNAG_07752	3101	-1.11167	0.251424	-4.4215	9.80178e-06	8.62161e-05
CNAG_02893	230.654	-1.11339	0.28018	-3.97383	7.07259e-05	0.000460432
CNAG_02967	1578.46	-1.11391	0.294821	-3.77826	0.000157925	0.000895958
CNAG_00476	178.59	-1.12112	0.2283	-4.91075	9.07301e-07	1.09571e-05
CNAG_05654	1598.51	-1.12451	0.307409	-3.65803	0.00025416	0.00131331
CNAG_04470	241.912	-1.12573	0.239783	-4.6948	2.66872e-06	2.85138e-05
CNAG_02444	2092.83	-1.12853	0.293312	-3.84754	0.000119312	0.000711745
CNAG_04392	1555.09	-1.13139	0.185501	-6.09909	1.06676e-09	2.64549e-08
CNAG_00524	3149.77	-1.13414	0.146505	-7.74132	9.83934e-15	5.13794e-13
CNAG_03937	2667.7	-1.13528	0.265982	-4.26825	1.97017e-05	0.000156747
CNAG_06220	36107.3	-1.13609	0.248737	-4.56743	4.93734e-06	4.77942e-05
CNAG_02822	2337.07	-1.14284	0.253435	-4.50941	6.50091e-06	6.07106e-05
CNAG_05786	4.63293	-1.14308	0.969017	-1.17963	0.238148	0.353456
CNAG_06706	326.355	-1.14447	0.312376	-3.66374	0.000248557	0.0012961
CNAG_06075	19597.2	-1.14527	0.31246	-3.66533	0.00024702	0.0012899
CNAG_04688	1169.05	-1.14606	0.133051	-8.61373	7.07195e-18	5.14103e-16
CNAG_03688	9077.9	-1.14705	0.244915	-4.68344	2.82105e-06	2.9883e-05
CNAG_03313	107.621	-1.14794	0.240845	-4.76629	1.87651e-06	2.10504e-05
CNAG_00490	1060.25	-1.15054	0.312223	-3.68499	0.000228711	0.00121516
CNAG_01605	1552.69	-1.15138	0.318832	-3.61124	0.000304733	0.00152917
CNAG_05774	1830.9	-1.15143	0.276452	-4.16504	3.11293e-05	0.000229675
CNAG_00123	1367.89	-1.15177	0.204692	-5.62685	1.83529e-08	3.47159e-07
CNAG_03145	226.061	-1.15197	0.264342	-4.35785	1.31344e-05	0.000110673
CNAG_06800	5077.46	-1.15336	0.53557	-2.15352	0.0312781	0.070516
CNAG_04143	105.264	-1.15691	0.280366	-4.12644	3.68417e-05	0.00026318
CNAG_02690	1090.15	-1.15788	0.267432	-4.32962	1.49365e-05	0.000123335
CNAG_06232	2186.59	-1.15859	0.139181	-8.32436	8.47882e-17	5.37355e-15
CNAG_06791	3165.57	-1.15861	0.314872	-3.67964	0.000233567	0.00123442
CNAG_02221	5179.76	-1.15969	0.101688	-11.4044	3.97552e-30	7.96717e-28
CNAG_03133	879.549	-1.16017	0.140387	-8.26413	1.40723e-16	8.62363e-15
CNAG_00452	367.062	-1.16137	0.505979	-2.29529	0.0217163	0.0530916
CNAG_04546	8.65578	-1.16287	0.653029	-1.78073	0.074956	0.142288
CNAG_00627	705.963	-1.16363	0.172834	-6.73266	1.66586e-11	5.61471e-10
CNAG_06602	9670.4	-1.16541	0.279153	-4.1748	2.98247e-05	0.000221924
CNAG_00766	3498.81	-1.16579	0.281533	-4.14086	3.46005e-05	0.000249575
CNAG_00686	25547.9	-1.17079	0.276526	-4.23392	2.2965e-05	0.000178497
CNAG_05097	2908.45	-1.17194	0.303425	-3.86236	0.000112296	0.000675953
CNAG_07968	84.7189	-1.17633	0.312972	-3.75858	0.000170878	0.000955551
CNAG_06334	2345.29	-1.17776	0.49903	-2.3601	0.0182698	0.046157
CNAG_02047	2424.6	-1.17997	0.305109	-3.86736	0.00011002	0.000666504
CNAG_04105	19232.4	-1.18258	0.433067	-2.73071	0.00631988	0.0194852
CNAG_05184	65.8348	-1.18443	0.293202	-4.03965	5.35312e-05	0.000363492
CNAG_07853	110.085	-1.18462	0.372601	-3.17934	0.00147613	0.00582215
CNAG_01252	1240.15	-1.18504	0.145826	-8.12641	4.42175e-16	2.60217e-14
CNAG_06074	5808.58	-1.18857	0.214944	-5.52967	3.2084e-08	5.78838e-07
CNAG_07849	48.0874	-1.19142	0.466662	-2.55308	0.0106775	0.0299175
CNAG_05388	2529.47	-1.19215	0.290061	-4.10999	3.95679e-05	0.000280226
CNAG_01027	3177.78	-1.19297	0.208799	-5.71347	1.10694e-08	2.20053e-07
CNAG_04322	17865.1	-1.19342	0.380091	-3.13983	0.00169048	0.00650133
CNAG_04361	11025.4	-1.19365	0.255796	-4.66642	3.06497e-06	3.21909e-05
CNAG_01933	0.451337	-1.20001	4.13217	-0.290407	0.771505	NA
CNAG_05178	45.293	-1.20639	0.425687	-2.83399	0.00459707	0.0149571
CNAG_02768	1020.09	-1.20797	0.264772	-4.56229	5.05997e-06	4.89174e-05
CNAG_02584	491.123	-1.20902	0.337562	-3.58163	0.000341452	0.00168679
CNAG_02673	11288.4	-1.21434	0.318793	-3.8092	0.00013942	0.000811459
CNAG_03492	26971.5	-1.2162	0.40991	-2.96699	0.00300727	0.0105532
CNAG_02994	13638.6	-1.21719	0.134019	-9.08224	1.06362e-19	9.06524e-18
CNAG_07629	1971.63	-1.22177	0.4337	-2.81708	0.00484626	0.015658
CNAG_02864	3630.92	-1.22276	0.245835	-4.97393	6.56093e-07	8.21779e-06
CNAG_06169	10146.7	-1.22443	0.324378	-3.77469	0.000160207	0.000906818
CNAG_03683	2513.82	-1.22498	0.133859	-9.15131	5.62462e-20	4.96506e-18
CNAG_07952	304.82	-1.22709	0.185771	-6.6054	3.96443e-11	1.26164e-09
CNAG_06503	7.38043	-1.23021	0.811981	-1.51507	0.129755	0.221689
CNAG_00488	3937.86	-1.23153	0.115885	-10.6272	2.22644e-26	3.30182e-24
CNAG_07652	54.5352	-1.23381	0.305008	-4.04516	5.2287e-05	0.000356349
CNAG_06540	659.89	-1.23644	0.177081	-6.98238	2.90231e-12	1.10362e-10
CNAG_01653	38263.5	-1.24051	0.328594	-3.77519	0.000159883	0.000905677
CNAG_02984	1.44455	-1.24874	1.40069	-0.891523	0.372649	0.499402
CNAG_04098	10627.1	-1.24875	0.148344	-8.41789	3.83339e-17	2.53791e-15
CNAG_05652	2911.69	-1.25313	0.358713	-3.49341	0.000476891	0.00225089
CNAG_05300	882.042	-1.25527	0.189247	-6.63299	3.28954e-11	1.06515e-09
CNAG_02737	9.27448	-1.25709	0.643471	-1.95361	0.0507477	0.104035
CNAG_04981	14044.1	-1.25791	0.362166	-3.47329	0.000514117	0.00239458
CNAG_03573	5716.43	-1.25895	0.104373	-12.062	1.67569e-33	4.00815e-31
CNAG_05461	391.739	-1.25954	0.229537	-5.48731	4.08111e-08	7.17095e-07
CNAG_02438	865.121	-1.26513	0.367642	-3.4412	0.000579149	0.00264922
CNAG_08017	10.4948	-1.26701	0.695268	-1.82233	0.0684046	0.132206
CNAG_07894	12.2816	-1.2689	0.826342	-1.53556	0.124647	0.214727
CNAG_07335	789.681	-1.28044	0.205332	-6.23594	4.49064e-10	1.1991e-08
CNAG_04891	541.669	-1.28216	0.260603	-4.91997	8.6556e-07	1.05215e-05
CNAG_00840	221.376	-1.28454	0.176417	-7.28128	3.30669e-13	1.45083e-11
CNAG_03142	28092.5	-1.2866	0.42461	-3.03008	0.00244492	0.0088521
CNAG_01511	46.254	-1.28744	0.454746	-2.83113	0.00463842	0.0150494
CNAG_07862	2710.2	-1.28832	0.353641	-3.64303	0.00026945	0.00137696
CNAG_01751	8868.65	-1.28854	0.29015	-4.44094	8.95683e-06	8.00592e-05
CNAG_03259	218.543	-1.29612	0.217497	-5.95928	2.53355e-09	5.83425e-08
CNAG_06173	914.848	-1.29835	0.137692	-9.42939	4.12498e-21	4.30799e-19
CNAG_05867	12.4481	-1.29947	0.580808	-2.23736	0.0252631	0.059753
CNAG_00870	469.678	-1.30241	0.317567	-4.10121	4.10993e-05	0.000289413
CNAG_00800	697.066	-1.3097	0.192801	-6.79302	1.09808e-11	3.8048e-10
CNAG_02435	2862.62	-1.31145	0.247834	-5.29164	1.21225e-07	1.90441e-06
CNAG_06574	5817.49	-1.3151	0.280902	-4.68169	2.84517e-06	3.00955e-05
CNAG_02865	11.465	-1.31608	0.580735	-2.26623	0.023437	0.0564056
CNAG_03566	20475.6	-1.31686	0.348176	-3.78216	0.000155471	0.0008861
CNAG_05572	1574.13	-1.32229	0.200579	-6.59236	4.32901e-11	1.36594e-09
CNAG_04201	102.118	-1.32261	0.27892	-4.7419	2.11725e-06	2.34319e-05
CNAG_06999	1612.26	-1.32313	0.270809	-4.88583	1.02993e-06	1.22978e-05
CNAG_03114	13513.6	-1.32621	0.216782	-6.11772	9.49232e-10	2.39407e-08
CNAG_06381	12275.5	-1.32659	0.262527	-5.05318	4.34525e-07	5.66257e-06
CNAG_01683	11858.3	-1.33477	0.246096	-5.4238	5.83456e-08	9.94558e-07
CNAG_03232	3998.68	-1.33611	0.335155	-3.98654	6.70425e-05	0.00044046
CNAG_00465	4570.48	-1.34599	0.336911	-3.9951	6.46678e-05	0.000426232
CNAG_06497	1295.79	-1.35001	0.277921	-4.85752	1.18864e-06	1.39018e-05
CNAG_04054	1.43078	-1.35153	1.82047	-0.742408	0.45784	0.581814
CNAG_01017	13426.3	-1.35178	0.118736	-11.3848	4.97771e-30	9.71309e-28
CNAG_07008	0.862384	-1.35327	1.89494	-0.71415	0.475135	NA
CNAG_02069	2848.4	-1.35538	0.322651	-4.20075	2.66037e-05	0.000201137
CNAG_04185	15367.3	-1.3554	0.139882	-9.68955	3.33982e-22	3.80997e-20
CNAG_04107	714.809	-1.35599	0.301802	-4.49296	7.02407e-06	6.45396e-05
CNAG_01061	1614.39	-1.35779	0.344335	-3.94323	8.03905e-05	0.000510512
CNAG_00995	17666.4	-1.35955	0.349398	-3.89112	9.97832e-05	0.000616577
CNAG_03666	876.077	-1.35961	0.359432	-3.78265	0.000155167	0.00088573
CNAG_03771	29735	-1.35964	0.323524	-4.20259	2.63877e-05	0.000199862
CNAG_04711	104.239	-1.35985	0.236211	-5.75694	8.56508e-09	1.75442e-07
CNAG_05330	38.9763	-1.35989	0.365975	-3.71581	0.000202552	0.0010955
CNAG_01936	289.282	-1.36228	0.432451	-3.15013	0.00163197	0.00630593
CNAG_01534	1844.43	-1.36653	0.365373	-3.74011	0.00018394	0.00101342
CNAG_06431	1994.48	-1.36822	0.2731	-5.00997	5.44389e-07	6.93581e-06
CNAG_00961	5591.85	-1.36838	0.368832	-3.71003	0.000207233	0.00111755
CNAG_04879	9488.51	-1.36843	0.244957	-5.58641	2.31815e-08	4.29728e-07
CNAG_01262	1398.31	-1.36856	0.133486	-10.2524	1.15409e-24	1.55593e-22
CNAG_02591	1087.62	-1.3713	0.366588	-3.74072	0.000183491	0.00101234
CNAG_07600	2078.29	-1.37474	0.186047	-7.38919	1.47727e-13	6.80372e-12
CNAG_01680	14.484	-1.37739	0.700121	-1.96736	0.0491416	0.101302
CNAG_03667	9587.43	-1.37828	0.297334	-4.63546	3.56151e-06	3.65771e-05
CNAG_06868	9172.11	-1.3796	0.437496	-3.1534	0.00161378	0.00624539
CNAG_07303	9.40527	-1.38088	0.664914	-2.07678	0.0378216	0.0818585
CNAG_05037	2.85983	-1.38097	1.17271	-1.17759	0.23896	0.354165
CNAG_04139	153.115	-1.38377	0.262802	-5.26546	1.39842e-07	2.14242e-06
CNAG_06286	717.861	-1.384	0.37163	-3.72414	0.000195982	0.00106513
CNAG_04947	33.8206	-1.38433	0.362481	-3.81904	0.000133971	0.000782201
CNAG_02969	1755.4	-1.38572	0.226956	-6.10568	1.02361e-09	2.547e-08
CNAG_00075	2763.15	-1.38936	0.282519	-4.91776	8.75395e-07	1.06237e-05
CNAG_02476	520.139	-1.39294	0.17866	-7.79658	6.36064e-15	3.36887e-13
CNAG_06962	1481.64	-1.39543	0.298548	-4.67404	2.95328e-06	3.1106e-05
CNAG_02553	319.959	-1.39887	0.210848	-6.63449	3.2562e-11	1.05898e-09
CNAG_02877	6371.2	-1.40451	0.365254	-3.84529	0.00012041	0.000716563
CNAG_03525	3579.06	-1.40545	0.275589	-5.0998	3.40014e-07	4.60074e-06
CNAG_02972	7.08977	-1.40638	0.723027	-1.94513	0.0517593	0.105758
CNAG_04903	5495.97	-1.40873	0.610918	-2.30592	0.0211149	0.0519983
CNAG_01493	1517.49	-1.41405	0.321045	-4.40451	1.06022e-05	9.17328e-05
CNAG_00107	2266.15	-1.4149	0.355469	-3.98039	6.88027e-05	0.000449887
CNAG_05383	7704.47	-1.41527	0.311166	-4.54827	5.40877e-06	5.17497e-05
CNAG_01026	1387.62	-1.41715	0.14744	-9.61173	7.13373e-22	8.01463e-20
CNAG_02080	4148.99	-1.41808	0.167569	-8.46268	2.61291e-17	1.76134e-15
CNAG_03083	777.744	-1.42507	0.236952	-6.01417	1.80815e-09	4.26988e-08
CNAG_04886	1734.61	-1.426	0.338767	-4.20938	2.56067e-05	0.000195143
CNAG_01769	4841.46	-1.42947	0.0885793	-16.1377	1.386e-58	2.05545e-55
CNAG_02355	2255.29	-1.43072	0.333951	-4.28424	1.83367e-05	0.000147309
CNAG_02943	43335.5	-1.44096	0.233009	-6.18413	6.24477e-10	1.63046e-08
CNAG_07393	267.322	-1.44549	0.213073	-6.78402	1.16876e-11	3.99372e-10
CNAG_06201	2425.97	-1.44781	0.349703	-4.14011	3.47142e-05	0.000250151
CNAG_02070	12234.5	-1.44803	0.50045	-2.89344	0.00381042	0.0128429
CNAG_04103	774.879	-1.44906	0.252616	-5.73622	9.68148e-09	1.96143e-07
CNAG_04616	526.743	-1.45508	0.240591	-6.04793	1.46718e-09	3.5437e-08
CNAG_04690	1077.92	-1.45925	0.157694	-9.25363	2.16995e-20	2.03673e-18
CNAG_02592	2561.13	-1.46017	0.132318	-11.0353	2.58191e-28	4.25441e-26
CNAG_06668	7135.28	-1.46356	0.285066	-5.13409	2.83512e-07	3.92943e-06
CNAG_00843	693.681	-1.46855	0.130625	-11.2425	2.5222e-29	4.45289e-27
CNAG_07026	311.659	-1.46888	0.276903	-5.30468	1.12872e-07	1.78074e-06
CNAG_04345	3285.09	-1.47137	0.236593	-6.21902	5.00274e-10	1.32958e-08
CNAG_00834	2598.46	-1.47194	0.503642	-2.92259	0.00347135	0.0119057
CNAG_03728	1242.46	-1.47915	0.500079	-2.95783	0.00309814	0.0108209
CNAG_06326	3430.42	-1.48322	0.11738	-12.636	1.33724e-36	4.72173e-34
CNAG_05831	473.08	-1.4848	0.149076	-9.96003	2.28004e-23	2.77156e-21
CNAG_02681	2949.52	-1.48544	0.115446	-12.867	6.90355e-38	2.6942e-35
CNAG_05299	430.005	-1.48634	0.29277	-5.07681	3.83827e-07	5.09137e-06
CNAG_04750	34.2712	-1.48918	0.32666	-4.5588	5.14478e-06	4.96623e-05
CNAG_04324	1964.55	-1.49107	0.108838	-13.6998	1.01738e-42	5.3885e-40
CNAG_06583	478.497	-1.49254	0.250339	-5.96208	2.49043e-09	5.75283e-08
CNAG_01540	1991.68	-1.49747	0.141774	-10.5624	4.45242e-26	6.34898e-24
CNAG_02398	3224.48	-1.49767	0.522685	-2.86535	0.00416552	0.0138136
CNAG_07533	8.16492	-1.49961	0.660646	-2.26991	0.0232128	0.0559387
CNAG_00093	8411.11	-1.50131	0.442058	-3.39619	0.000683297	0.00303144
CNAG_03797	0.989487	-1.5086	1.96147	-0.76912	0.441822	0.567685
CNAG_02586	245.352	-1.51462	0.178779	-8.47204	2.41133e-17	1.64037e-15
CNAG_01031	7424.08	-1.51651	0.442099	-3.43025	0.000603018	0.00273676
CNAG_03881	5125.01	-1.52299	0.460195	-3.30944	0.000934838	0.00397012
CNAG_04938	3211.92	-1.52583	0.362151	-4.21326	2.51715e-05	0.000192419
CNAG_00638	4377.33	-1.53032	0.317038	-4.82693	1.38654e-06	1.60444e-05
CNAG_09002	11.3336	-1.53562	0.695359	-2.20839	0.0272174	0.0631073
CNAG_04442	44.5802	-1.54074	0.505889	-3.0456	0.00232216	0.00845716
CNAG_07742	6.70349	-1.54075	0.774654	-1.98896	0.0467058	0.0973093
CNAG_07551	2938.07	-1.54702	0.567071	-2.72809	0.00637014	0.0196075
CNAG_06771	1943.79	-1.54815	0.348617	-4.44083	8.96145e-06	8.00592e-05
CNAG_07396	0.447006	-1.54822	4.03582	-0.38362	0.70126	NA
CNAG_07334	3570.65	-1.55287	0.216061	-7.18717	6.61458e-13	2.80269e-11
CNAG_00094	467.653	-1.5532	0.179055	-8.67445	4.15541e-18	3.14412e-16
CNAG_05309	5962.01	-1.55333	0.303332	-5.1209	3.04076e-07	4.17916e-06
CNAG_00848	36308.5	-1.55435	0.554039	-2.8055	0.00502388	0.0161125
CNAG_03794	1731.34	-1.55579	0.429016	-3.62642	0.000287374	0.00145651
CNAG_01007	1793.81	-1.56063	0.380893	-4.09728	4.18027e-05	0.00029363
CNAG_07840	112.447	-1.5674	0.293384	-5.34247	9.16904e-08	1.48446e-06
CNAG_00522	12259.8	-1.56797	0.336092	-4.66531	3.08147e-06	3.23184e-05
CNAG_02302	927.707	-1.56977	0.211835	-7.41036	1.25958e-13	5.83736e-12
CNAG_01672	8.08757	-1.57321	0.811782	-1.93797	0.0526271	0.107147
CNAG_02206	9.77264	-1.57806	0.671627	-2.34961	0.018793	0.0472374
CNAG_07734	3.21135	-1.58532	1.27919	-1.23932	0.215227	0.327837
CNAG_02288	1016.35	-1.59138	0.140798	-11.3026	1.27392e-29	2.36153e-27
CNAG_03059	3712.93	-1.59829	0.292698	-5.46053	4.7472e-08	8.24367e-07
CNAG_00866	8818.95	-1.61502	0.256967	-6.28492	3.28021e-10	9.00842e-09
CNAG_03002	1.71611	-1.6165	1.51454	-1.06733	0.285824	0.405317
CNAG_07844	198.442	-1.61962	0.200558	-8.07561	6.71385e-16	3.85916e-14
CNAG_05329	276.269	-1.62327	0.227016	-7.15044	8.64975e-13	3.60325e-11
CNAG_03563	6940.44	-1.63236	0.420621	-3.88082	0.000104104	0.00063638
CNAG_00537	11369.7	-1.63262	0.132406	-12.3304	6.21656e-35	1.77292e-32
CNAG_01102	29945.2	-1.64141	0.357126	-4.59616	4.30341e-06	4.30051e-05
CNAG_05658	195.652	-1.64165	0.196686	-8.34657	7.02744e-17	4.49211e-15
CNAG_04275	1274.12	-1.6563	0.470981	-3.5167	0.000436939	0.00209098
CNAG_01495	2864.58	-1.65828	0.135716	-12.2187	2.46876e-34	6.77994e-32
CNAG_00254	1556.07	-1.66085	0.513491	-3.23444	0.00121883	0.00495756
CNAG_06020	0.249971	-1.66691	5.94317	-0.280475	0.779113	NA
CNAG_07832	9.0923	-1.67808	0.674723	-2.48707	0.01288	0.0347924
CNAG_05095	1347.74	-1.68184	0.321316	-5.23422	1.65686e-07	2.45944e-06
CNAG_02849	2.91925	-1.6844	1.25718	-1.33983	0.180302	0.286528
CNAG_05732	3599.14	-1.69747	0.322599	-5.26185	1.42615e-07	2.17143e-06
CNAG_04386	117.749	-1.715	0.498473	-3.4405	0.000580632	0.00265401
CNAG_04217	1853.35	-1.72162	0.283245	-6.0782	1.21536e-09	2.97423e-08
CNAG_07876	239.823	-1.73071	0.221252	-7.82236	5.18417e-15	2.78555e-13
CNAG_06541	5670.77	-1.73116	0.292215	-5.92425	3.13723e-09	7.11393e-08
CNAG_01257	5526.66	-1.73607	0.156549	-11.0896	1.40843e-28	2.37353e-26
CNAG_05305	1661.04	-1.73727	0.194519	-8.93111	4.21766e-19	3.51392e-17
CNAG_06628	6273.49	-1.74261	0.229302	-7.59965	2.96923e-14	1.47764e-12
CNAG_04314	8226.64	-1.74695	0.366134	-4.77135	1.82997e-06	2.05907e-05
CNAG_06731	5.79743	-1.75615	0.791468	-2.21885	0.0264967	0.0619984
CNAG_01847	1354.79	-1.75618	0.34974	-5.0214	5.12955e-07	6.59234e-06
CNAG_04025	522.317	-1.7665	0.600293	-2.94274	0.00325326	0.0112619
CNAG_07920	6.88205	-1.77658	0.870175	-2.04164	0.0411872	0.08781
CNAG_01541	313.601	-1.78779	0.178828	-9.99725	1.56688e-23	1.96922e-21
CNAG_01954	383.716	-1.80147	0.337389	-5.33944	9.32336e-08	1.50616e-06
CNAG_01753	14537.3	-1.80187	0.281103	-6.41002	1.455e-10	4.14954e-09
CNAG_07775	1745.01	-1.80789	0.438954	-4.11864	3.81119e-05	0.000270949
CNAG_04982	498.122	-1.80802	0.209106	-8.64642	5.31419e-18	3.94047e-16
CNAG_05077	5672.02	-1.80993	0.2584	-7.00438	2.48077e-12	9.53104e-11
CNAG_05310	69.3987	-1.81705	0.400569	-4.53617	5.7285e-06	5.44575e-05
CNAG_05350	1932.51	-1.84134	0.346752	-5.31026	1.09469e-07	1.73814e-06
CNAG_00091	34909.7	-1.84371	0.574234	-3.21073	0.00132397	0.00530089
CNAG_02321	137.199	-1.85403	0.195635	-9.477	2.61701e-21	2.81234e-19
CNAG_06104	0.165995	-1.85889	5.98089	-0.310805	0.755949	NA
CNAG_00980	0.23082	-1.85892	5.98089	-0.31081	0.755945	NA
CNAG_07319	3632.74	-1.86108	0.378493	-4.91707	8.78474e-07	1.06436e-05
CNAG_04621	14795.7	-1.86535	0.18312	-10.1865	2.27776e-24	2.96308e-22
CNAG_09001	0.426336	-1.86564	4.93949	-0.3777	0.705653	NA
CNAG_04459	0.47284	-1.86677	3.53848	-0.527563	0.597803	NA
CNAG_02000	4031.21	-1.87066	0.317312	-5.89532	3.73948e-09	8.32679e-08
CNAG_07789	0.415501	-1.87332	3.82739	-0.48945	0.624523	NA
CNAG_04106	4741.03	-1.8749	0.475381	-3.944	8.01341e-05	0.000510038
CNAG_00979	9676.63	-1.87572	0.590979	-3.17391	0.001504	0.00590999
CNAG_04096	967.473	-1.87706	0.233132	-8.05151	8.17801e-16	4.66461e-14
CNAG_06609	0.766915	-1.88353	2.42687	-0.776116	0.437681	NA
CNAG_07916	1.82816	-1.88622	1.3654	-1.38144	0.167143	0.270302
CNAG_02781	466.572	-1.8906	0.17794	-10.6249	2.28152e-26	3.31716e-24
CNAG_05357	2.09472	-1.89175	1.38216	-1.36869	0.171095	0.274961
CNAG_03772	10469.9	-1.89271	0.51716	-3.65982	0.000252392	0.00130897
CNAG_02903	1964.55	-1.90244	0.120345	-15.8082	2.73083e-56	2.89273e-53
CNAG_02978	513.057	-1.90267	0.159997	-11.8919	1.30471e-32	2.93165e-30
CNAG_00393	12249.3	-1.92644	0.14676	-13.1265	2.32209e-39	1.01284e-36
CNAG_05913	2546.57	-1.92689	0.301635	-6.38817	1.67888e-10	4.75148e-09
CNAG_01052	48948.7	-1.92998	0.359877	-5.36288	8.19046e-08	1.35866e-06
CNAG_01584	2385.69	-1.94399	0.294461	-6.60184	4.06083e-11	1.2868e-09
CNAG_06163	0.748271	-1.94885	2.09438	-0.930512	0.352106	NA
CNAG_00904	0.861151	-1.94911	2.30043	-0.847279	0.39684	NA
CNAG_03454	91.7099	-1.95085	0.466525	-4.18167	2.89375e-05	0.00021652
CNAG_03408	13769.6	-1.95492	0.447476	-4.36877	1.2495e-05	0.000106008
CNAG_05485	0.202531	-1.95506	5.97503	-0.327205	0.743513	NA
CNAG_04163	16864.3	-1.97216	0.464395	-4.24674	2.16905e-05	0.000170016
CNAG_02417	6.46772	-1.98025	0.877855	-2.25578	0.0240844	0.0575712
CNAG_06109	48370.6	-1.98039	0.41583	-4.7625	1.91214e-06	2.13532e-05
CNAG_03692	761.51	-1.9828	0.394112	-5.03104	4.87819e-07	6.32374e-06
CNAG_03719	606.367	-1.98939	0.384554	-5.17326	2.3005e-07	3.25539e-06
CNAG_03599	1313.32	-1.99226	0.254633	-7.82404	5.11554e-15	2.76874e-13
CNAG_02045	617.866	-2.01837	0.357773	-5.64148	1.68595e-08	3.22199e-07
CNAG_04344	1603.23	-2.03449	0.164138	-12.395	2.78275e-35	8.25364e-33
CNAG_04668	0.0889639	-2.04148	5.97007	-0.341953	0.732386	NA
CNAG_01384	1280.95	-2.06	0.290016	-7.10307	1.22018e-12	4.94408e-11
CNAG_03082	2.14659	-2.06056	1.62858	-1.26525	0.205782	0.317691
CNAG_06102	3.75728	-2.06957	0.913993	-2.26432	0.0235547	0.0565786
CNAG_04076	1249.34	-2.07335	0.430852	-4.81222	1.49261e-06	1.72126e-05
CNAG_04631	2263.87	-2.07908	0.158959	-13.0794	4.31885e-39	1.77913e-36
CNAG_07939	11040.1	-2.08466	0.608376	-3.4266	0.000611191	0.00276678
CNAG_07589	356.816	-2.08914	0.183644	-11.3761	5.50331e-30	1.04633e-27
CNAG_01952	1979.32	-2.1099	0.151807	-13.8986	6.45924e-44	3.68425e-41
CNAG_06267	4209.05	-2.11623	0.534908	-3.95625	7.61359e-05	0.000487941
CNAG_02775	15467.1	-2.11718	0.328538	-6.44424	1.16177e-10	3.37826e-09
CNAG_06493	2498.19	-2.1204	0.411554	-5.15219	2.57456e-07	3.59518e-06
CNAG_02734	69.2852	-2.1248	0.396388	-5.3604	8.30378e-08	1.37439e-06
CNAG_03213	2488.74	-2.13997	0.595594	-3.59299	0.000326902	0.00162031
CNAG_01925	963.472	-2.16051	0.353366	-6.11409	9.7112e-10	2.44097e-08
CNAG_02129	54567.4	-2.16339	0.451955	-4.78675	1.69505e-06	1.91707e-05
CNAG_05381	533.775	-2.17284	0.300866	-7.22193	5.12552e-13	2.20963e-11
CNAG_01345	3.79701	-2.18721	1.1059	-1.97777	0.0479546	0.0994083
CNAG_00851	15.5797	-2.21718	0.694065	-3.19449	0.00140077	0.00555522
CNAG_06399	7.11474	-2.21906	0.726757	-3.05338	0.0022628	0.00828987
CNAG_03166	0.546622	-2.22193	3.06803	-0.724218	0.468932	NA
CNAG_06931	6.41159	-2.23466	0.9804	-2.27933	0.0226473	0.0549053
CNAG_01776	576.294	-2.23615	0.183109	-12.2121	2.67866e-34	7.09366e-32
CNAG_06814	3.54757	-2.24402	0.964613	-2.32634	0.0200004	0.0497161
CNAG_01229	1325.37	-2.25538	0.192058	-11.7432	7.65173e-32	1.62107e-29
CNAG_04551	0.355958	-2.26047	5.02257	-0.450062	0.652666	NA
CNAG_00826	38.325	-2.2878	0.323619	-7.06943	1.55572e-12	6.2355e-11
CNAG_01585	3971.06	-2.29363	0.439785	-5.21535	1.83473e-07	2.68334e-06
CNAG_06932	241.612	-2.29555	0.374412	-6.13107	8.72897e-10	2.21662e-08
CNAG_07816	23.1987	-2.30108	0.495079	-4.64791	3.35318e-06	3.47746e-05
CNAG_00876	962.287	-2.30789	0.248086	-9.30277	1.36831e-20	1.3528e-18
CNAG_04773	1.93315	-2.31614	1.1643	-1.9893	0.0466681	0.097258
CNAG_05914	1017.13	-2.3428	0.649223	-3.60862	0.000307835	0.00154125
CNAG_04548	31.5243	-2.35032	0.399957	-5.87643	4.19199e-09	9.2787e-08
CNAG_02590	1902.69	-2.35359	0.157436	-14.9495	1.56812e-50	1.29196e-47
CNAG_02815	11848.6	-2.43087	0.442636	-5.49181	3.97839e-08	7.05735e-07
CNAG_07827	0.164525	-2.44244	5.95056	-0.410454	0.681473	NA
CNAG_00864	129.995	-2.48333	0.260305	-9.54011	1.4268e-21	1.57907e-19
CNAG_05578	2.14064	-2.49725	1.38794	-1.79926	0.0719783	0.137805
CNAG_07399	0.354201	-2.51019	5.09674	-0.49251	0.622359	NA
CNAG_00126	6416.99	-2.51687	0.236129	-10.6589	1.58511e-26	2.39869e-24
CNAG_04677	1786.03	-2.57205	0.302949	-8.49006	2.0653e-17	1.41798e-15
CNAG_08010	1.33711	-2.60856	2.72438	-0.957488	0.338321	0.462339
CNAG_05785	60.4181	-2.62008	0.45455	-5.76411	8.2091e-09	1.68616e-07
CNAG_06997	0.21076	-2.62867	5.94317	-0.442301	0.658271	NA
CNAG_03873	12015.8	-2.6783	0.481902	-5.55776	2.73258e-08	4.99634e-07
CNAG_05340	1144.52	-2.73569	0.279405	-9.79115	1.22892e-22	1.44641e-20
CNAG_06623	5734.91	-2.76038	0.481315	-5.73509	9.74634e-09	1.96919e-07
CNAG_03910	5870.5	-2.76143	0.244653	-11.2871	1.5191e-29	2.74735e-27
CNAG_00269	13.6818	-2.85241	0.724507	-3.93703	8.24962e-05	0.000521862
CNAG_01714	0.520843	-2.86409	3.38153	-0.846981	0.397006	NA
CNAG_06939	0.594011	-2.89978	4.59643	-0.630876	0.528121	NA
CNAG_01794	2017.72	-2.98578	0.233436	-12.7906	1.85142e-37	6.86413e-35
CNAG_07854	0.460476	-2.99874	4.80126	-0.624574	0.53225	NA
CNAG_04837	957.482	-3.14257	0.500631	-6.27723	3.44668e-10	9.37361e-09
CNAG_06256	6.91619	-3.18185	0.851265	-3.73779	0.000185643	0.0010189
CNAG_07022	0.67149	-3.25828	2.96259	-1.09981	0.271415	NA
CNAG_01995	30.8716	-3.3381	0.574612	-5.80931	6.27302e-09	1.32898e-07
CNAG_06938	1.40914	-3.3816	1.80893	-1.86939	0.0615679	0.121223
CNAG_03437	0.644602	-3.44915	3.43911	-1.00292	0.315899	NA
CNAG_02759	0.781167	-3.44917	2.97994	-1.15746	0.247083	NA
CNAG_07447	0.972322	-3.45544	2.06277	-1.67515	0.0939054	0.171213
CNAG_01527	1.85385	-3.5113	1.53841	-2.28242	0.0224647	0.0545613
CNAG_07869	503.546	-3.5737	0.860893	-4.15115	3.3081e-05	0.000240958
CNAG_07850	3.37275	-3.57507	1.46719	-2.43668	0.014823	0.0389346
CNAG_04274	7.32772	-3.70137	1.18291	-3.12904	0.00175379	0.00668949
CNAG_06869	0.679865	-3.72054	3.63381	-1.02387	0.305897	NA
CNAG_02733	454.169	-3.78224	0.362843	-10.4239	1.92818e-25	2.69764e-23
CNAG_07276	2.47916	-3.90723	1.72373	-2.26672	0.0234072	0.056352
CNAG_05332	2.0997	-3.91477	1.7158	-2.28159	0.0225134	0.0546616
CNAG_05662	7143.49	-3.91699	0.448963	-8.72454	2.67257e-18	2.06428e-16
CNAG_07792	1.5277	-4.05851	1.95897	-2.07176	0.0382875	0.082722
CNAG_00911	1.24252	-4.41985	2.49257	-1.77321	0.0761945	0.144091
CNAG_00827	395.386	-4.53698	0.381503	-11.8924	1.29633e-32	2.93165e-30
CNAG_00844	361.812	-4.72198	0.410319	-11.5081	1.20165e-30	2.47506e-28
CNAG_07496	1.58128	-5.07309	1.91484	-2.64935	0.0080646	0.02391
