# Supplementary material for: Nickel tolerance is channeled through C-4 methyl sterol oxidase Erg25 in the sterol biosynthesis pathway
Source: PLoS Genet. 2024 Sep 16;20(9):e1011413. doi: 10.1371/journal.pgen.1011413 (PMC11426505; doi:10.1371/journal.pgen.1011413)
Supplement: S4 Table — (XLSX) [file pgen.1011413.s013.xlsx]

## Sheet: Sheet1
	baseMean	log2FoldChange	lfcSE	stat	pvalue	padj
CNAG_02184	3.44263	4.13937	1.37137	3.01841	0.00254107	0.0130931
CNAG_05641	1111.87	3.62712	0.486414	7.45686	8.8606e-14	6.2637e-12
CNAG_01668	8.58033	3.21772	0.809801	3.97347	7.08338e-05	0.000708712
CNAG_12861	10.9739	3.18927	0.733673	4.34699	1.38018e-05	0.000178762
CNAG_12392	403.111	3.17896	0.286564	11.0934	1.35099e-28	3.64959e-26
CNAG_00588	2034.27	3.16065	0.310344	10.1843	2.32929e-24	4.29726e-22
CNAG_06347	18094.5	2.98573	0.228761	13.0517	6.21157e-39	3.13229e-36
CNAG_05412	123.248	2.97886	0.326431	9.12553	7.13848e-20	9.52245e-18
CNAG_07658	19.7412	2.55415	0.504766	5.06006	4.19124e-07	8.59147e-06
CNAG_04280	777.428	2.48918	0.164294	15.1508	7.48934e-52	5.66494e-49
CNAG_12739	46.7165	2.48475	0.432532	5.74465	9.21096e-09	2.65922e-07
CNAG_13150	24.4909	2.39926	0.508447	4.71881	2.37232e-06	3.85069e-05
CNAG_12977	76.9124	2.31104	0.310827	7.43514	1.04458e-13	7.1829e-12
CNAG_02118	277.907	2.27042	0.365823	6.20634	5.42317e-10	2.07176e-08
CNAG_01653	38263.5	2.25138	0.329502	6.83268	8.33446e-12	4.43957e-10
CNAG_01272	4405.24	2.20209	0.298173	7.38528	1.52133e-13	1.01835e-11
CNAG_03746	1284.11	2.19661	0.186272	11.7925	4.26724e-32	1.53702e-29
CNAG_02156	1454.11	2.19601	0.127876	17.173	4.22902e-66	4.56976e-63
CNAG_12806	29.2812	2.17122	0.669745	3.24186	0.00118752	0.0070951
CNAG_03782	168.607	2.16029	0.298837	7.22899	4.86584e-13	3.09287e-11
CNAG_12498	15.8824	2.1259	0.696766	3.0511	0.00228005	0.0120863
CNAG_06504	11.3522	2.10809	0.69093	3.05109	0.00228016	0.0120863
CNAG_12080	31.5813	2.0769	0.479722	4.32939	1.49522e-05	0.000190081
CNAG_12952	16.0438	2.04952	0.496177	4.13062	3.61791e-05	0.000400086
CNAG_12741	14.1037	2.02914	0.600962	3.37649	0.000734159	0.004826
CNAG_04025	522.317	2.01909	0.598467	3.37377	0.000741451	0.00484312
CNAG_12969	8.43562	2.01629	0.768218	2.62464	0.00867415	0.0348811
CNAG_02254	126.709	2.01268	0.264161	7.61914	2.5537e-14	1.91249e-12
CNAG_02488	348.471	1.95901	0.185441	10.5641	4.37371e-26	8.94128e-24
CNAG_05818	2566.2	1.95871	0.195896	9.99871	1.54396e-23	2.71594e-21
CNAG_12213	22.6054	1.95729	0.45811	4.27254	1.93259e-05	0.00023808
CNAG_07784	2280.4	1.90331	0.153468	12.4019	2.55095e-35	1.01555e-32
CNAG_12183	425.405	1.87961	0.263383	7.13642	9.57923e-13	5.66073e-11
CNAG_13056	13.917	1.86466	0.627497	2.97158	0.00296272	0.0148152
CNAG_00349	212.783	1.86025	0.321828	5.78028	7.45779e-09	2.18646e-07
CNAG_12271	61.575	1.85809	0.348534	5.33116	9.75863e-08	2.29237e-06
CNAG_03650	118.703	1.85667	0.299559	6.19802	5.71775e-10	2.16245e-08
CNAG_04874	1451.89	1.84591	0.182514	10.1138	4.79692e-24	8.63902e-22
CNAG_02596	9.22046	1.82385	0.660497	2.76132	0.00575679	0.0255842
CNAG_03465	1595.56	1.80959	0.338372	5.34795	8.89581e-08	2.10934e-06
CNAG_12762	8.76092	1.78547	0.689248	2.59046	0.00958467	0.0375251
CNAG_02839	366.573	1.78355	0.205169	8.69305	3.52852e-18	4.3048e-16
CNAG_06823	33.0259	1.78224	0.380966	4.67821	2.89385e-06	4.56285e-05
CNAG_01538	175.331	1.77838	0.35586	4.99743	5.81003e-07	1.12974e-05
CNAG_07480	17.3662	1.77585	0.541092	3.28198	0.00103081	0.00631851
CNAG_12131	77.4415	1.7519	0.384704	4.55388	5.26647e-06	7.6492e-05
CNAG_05580	32.9634	1.74985	0.3408	5.13453	2.82848e-07	6.04368e-06
CNAG_12888	14.5649	1.73894	0.652772	2.66394	0.0077232	0.032151
CNAG_12299	27.4579	1.70531	0.403703	4.22419	2.39807e-05	0.000285038
CNAG_03842	55.1121	1.69145	0.326822	5.17547	2.27344e-07	4.97002e-06
CNAG_12217	1635.84	1.69092	0.151996	11.1248	9.50394e-29	2.66251e-26
CNAG_12053	43.4815	1.68672	0.338432	4.98394	6.23011e-07	1.20216e-05
CNAG_13199	17.8234	1.68377	0.597538	2.81784	0.00483479	0.0220569
CNAG_01506	147.442	1.68281	0.212295	7.92674	2.24975e-15	2.07526e-13
CNAG_01542	208.249	1.6538	0.201628	8.2022	2.3602e-16	2.41251e-14
CNAG_03971	28.752	1.6265	0.395641	4.11106	3.93842e-05	0.000429874
CNAG_01242	2811.48	1.62477	0.12737	12.7563	2.87483e-37	1.35907e-34
CNAG_05542	35.7067	1.61772	0.359365	4.50161	6.74393e-06	9.53479e-05
CNAG_03007	2146.04	1.61453	0.192472	8.38839	4.92832e-17	5.56385e-15
CNAG_12724	16.7037	1.60943	0.570647	2.82035	0.00479706	0.0219112
CNAG_02264	947.381	1.60416	0.200344	8.00702	1.17522e-15	1.11117e-13
CNAG_01551	1819.36	1.5994	0.223537	7.15495	8.37063e-13	5.02504e-11
CNAG_12814	77.3143	1.59567	0.330172	4.83285	1.34589e-06	2.32959e-05
CNAG_04687	15004.4	1.56117	0.247278	6.31342	2.72944e-10	1.10997e-08
CNAG_01803	1172.26	1.55136	0.22214	6.98373	2.87444e-12	1.58703e-10
CNAG_00815	6753.31	1.54971	0.194529	7.9665	1.63228e-15	1.52427e-13
CNAG_12622	10.4074	1.52232	0.590932	2.57613	0.00999124	0.0387956
CNAG_07698	19.9916	1.50593	0.494328	3.04641	0.00231589	0.0122243
CNAG_04521	686.356	1.50409	0.194394	7.73731	1.01539e-14	8.08464e-13
CNAG_02125	140.437	1.48986	0.334417	4.4551	8.38527e-06	0.000115741
CNAG_12817	21.2117	1.48853	0.450229	3.30616	0.000945827	0.00590284
CNAG_07963	22.0613	1.48581	0.420974	3.52946	0.000416412	0.00304016
CNAG_06336	2422.28	1.48385	0.10059	14.7515	3.01044e-49	2.07009e-46
CNAG_06389	167.634	1.47624	0.183971	8.02431	1.02101e-15	9.90114e-14
CNAG_06917	10425.4	1.47564	0.140873	10.475	1.12595e-25	2.24124e-23
CNAG_07912	212.626	1.46966	0.303113	4.84855	1.24364e-06	2.18258e-05
CNAG_06507	848.891	1.46541	0.141485	10.3573	3.87653e-25	7.51848e-23
CNAG_07709	11.4475	1.45992	0.54692	2.66935	0.00759992	0.0318061
CNAG_12566	17.1823	1.44815	0.479002	3.02327	0.00250062	0.0129199
CNAG_06973	458.56	1.42128	0.180028	7.89476	2.90864e-15	2.65072e-13
CNAG_02665	350.996	1.41925	0.191114	7.42618	1.1178e-13	7.61718e-12
CNAG_12834	35.8081	1.41037	0.386463	3.64944	0.000262816	0.0020838
CNAG_13091	33.8361	1.40899	0.429487	3.28064	0.00103571	0.00633825
CNAG_03772	10469.9	1.40569	0.517019	2.71884	0.00655108	0.0283805
CNAG_12536	29.57	1.39891	0.468947	2.98308	0.00285359	0.0143993
CNAG_12405	494.964	1.39855	0.210786	6.6349	3.24731e-11	1.5645e-09
CNAG_06242	6233.11	1.39795	0.231428	6.04053	1.53613e-09	5.32996e-08
CNAG_12238	181.357	1.38985	0.227559	6.10764	1.01117e-09	3.64215e-08
CNAG_04552	26.1601	1.38934	0.399008	3.48199	0.000497695	0.00352002
CNAG_01936	289.282	1.38815	0.429394	3.23282	0.00122576	0.00726048
CNAG_12616	86.8926	1.38241	0.252496	5.47499	4.37548e-08	1.11061e-06
CNAG_12383	155.821	1.37713	0.178306	7.72337	1.13292e-14	8.92645e-13
CNAG_04891	541.669	1.37195	0.257926	5.31918	1.04234e-07	2.42594e-06
CNAG_03346	2982.97	1.36517	0.217949	6.26369	3.75983e-10	1.47354e-08
CNAG_12310	33.2977	1.36229	0.347389	3.92152	8.79916e-05	0.000845619
CNAG_05138	8994.97	1.35249	0.102185	13.2357	5.45733e-40	2.94851e-37
CNAG_13103	18.2447	1.34646	0.459495	2.93031	0.00338629	0.0166001
CNAG_00679	1140.48	1.33995	0.354676	3.77796	0.00015812	0.00135143
CNAG_12130	83.8969	1.33829	0.283995	4.71237	2.44856e-06	3.95746e-05
CNAG_13004	27.3274	1.33492	0.524053	2.54731	0.0108557	0.0415551
CNAG_12343	38.1169	1.33431	0.362273	3.68314	0.000230374	0.0018717
CNAG_06291	892.579	1.33204	0.213566	6.23715	4.45616e-10	1.71971e-08
CNAG_05399	29.0607	1.32463	0.482912	2.743	0.00608804	0.0266771
CNAG_12479	46.5991	1.3216	0.316026	4.18194	2.89027e-05	0.000334793
CNAG_01971	25.3906	1.29641	0.457693	2.83249	0.00461865	0.0212891
CNAG_02381	23.4545	1.28927	0.425254	3.03178	0.0024312	0.0126476
CNAG_06241	4155.03	1.2867	0.237764	5.41169	6.24322e-08	1.54832e-06
CNAG_01539	5837.59	1.28294	0.152363	8.42025	3.75678e-17	4.37173e-15
CNAG_01759	206.585	1.28265	0.255512	5.01992	5.16943e-07	1.02446e-05
CNAG_03894	35.1394	1.27993	0.509678	2.51125	0.0120306	0.0448714
CNAG_03807	432.74	1.27946	0.189359	6.75679	1.41086e-11	7.21064e-10
CNAG_02707	99.1496	1.27552	0.282516	4.51485	6.33603e-06	9.02556e-05
CNAG_06651	48.0794	1.27544	0.357281	3.56986	0.000357171	0.00268286
CNAG_06557	83.655	1.26937	0.285053	4.45311	8.46358e-06	0.000116397
CNAG_05458	949.271	1.26821	0.321098	3.94961	7.82787e-05	0.000767225
CNAG_04457	80.7367	1.26784	0.430255	2.94672	0.00321164	0.0158363
CNAG_02509	234.522	1.26754	0.218383	5.80422	6.46664e-09	1.93335e-07
CNAG_02526	694.273	1.26265	0.257817	4.89749	9.7069e-07	1.7735e-05
CNAG_03204	1489.48	1.26195	0.112165	11.2509	2.29354e-29	6.93935e-27
CNAG_07981	21.4271	1.257	0.47165	2.66512	0.00769615	0.0321116
CNAG_12296	45.7116	1.25369	0.33676	3.72279	0.000197036	0.00162883
CNAG_12695	70.5505	1.25197	0.261584	4.78612	1.70036e-06	2.87088e-05
CNAG_04514	1505.48	1.25066	0.173806	7.19576	6.21148e-13	3.81981e-11
CNAG_00765	1907.71	1.25054	0.181122	6.9044	5.04155e-12	2.74348e-10
CNAG_12195	65.333	1.2476	0.304644	4.09528	4.21664e-05	0.000454152
CNAG_12402	48.3115	1.24637	0.396214	3.14571	0.00165684	0.0093013
CNAG_12820	65.3119	1.24627	0.343958	3.62333	0.000290835	0.00226558
CNAG_06391	236.237	1.2397	0.214039	5.79196	6.95717e-09	2.05563e-07
CNAG_06622	642.166	1.23716	0.188679	6.55696	5.49161e-11	2.54838e-09
CNAG_00301	2970.39	1.23267	0.203488	6.05772	1.38062e-09	4.83472e-08
CNAG_07663	20.8191	1.23266	0.482299	2.5558	0.0105944	0.0407402
CNAG_02253	29.4212	1.23266	0.457973	2.69155	0.00711203	0.0302561
CNAG_03443	14.545	1.23058	0.495226	2.48489	0.0129593	0.0474463
CNAG_13015	248.319	1.22613	0.191118	6.41556	1.40307e-10	6.09934e-09
CNAG_02192	94.1518	1.2217	0.313008	3.90309	9.49737e-05	0.000894621
CNAG_01560	250.172	1.22111	0.298193	4.09504	4.2209e-05	0.000454152
CNAG_03199	67.7983	1.21997	0.347814	3.50753	0.000452291	0.00325512
CNAG_05299	430.005	1.21682	0.288932	4.21143	2.5376e-05	0.000299444
CNAG_12867	88.4826	1.2131	0.345693	3.50918	0.000449483	0.00324371
CNAG_01081	800.166	1.21277	0.245521	4.93956	7.8298e-07	1.47692e-05
CNAG_03837	954.064	1.21242	0.196096	6.1828	6.29762e-10	2.35818e-08
CNAG_00247	219.306	1.20713	0.416136	2.90081	0.00372197	0.0179266
CNAG_12138	41.6973	1.20527	0.329718	3.65545	0.000256736	0.00205063
CNAG_02104	1143.06	1.2013	0.1127	10.6592	1.57906e-26	3.41258e-24
CNAG_01056	197.997	1.19403	0.201589	5.92311	3.15904e-09	1.01681e-07
CNAG_01268	35.253	1.18935	0.417927	2.84583	0.00442952	0.020593
CNAG_12945	41.1213	1.18685	0.388445	3.05539	0.0022477	0.0119393
CNAG_03318	521.33	1.17977	0.153855	7.66803	1.74665e-14	1.34813e-12
CNAG_03498	305.201	1.17909	0.274151	4.30086	1.70133e-05	0.000213087
CNAG_06292	230.575	1.1687	0.198165	5.89761	3.68802e-09	1.1672e-07
CNAG_12292	172.102	1.16037	0.23578	4.92141	8.59209e-07	1.6047e-05
CNAG_03385	4867.78	1.16029	0.101298	11.4541	2.24164e-30	7.37206e-28
CNAG_12761	181.78	1.15938	0.315837	3.6708	0.000241792	0.00194908
CNAG_06907	42.5754	1.15565	0.346958	3.33081	0.000865922	0.00551797
CNAG_07811	70.2279	1.1497	0.342071	3.36101	0.000776593	0.00504652
CNAG_02225	1553.12	1.14777	0.14594	7.86466	3.70098e-15	3.21773e-13
CNAG_01787	704.184	1.14731	0.150014	7.64805	2.04047e-14	1.54341e-12
CNAG_07962	540.263	1.14355	0.22151	5.16252	2.43651e-07	5.2959e-06
CNAG_05472	268.725	1.14079	0.209892	5.43512	5.47594e-08	1.37152e-06
CNAG_13040	381.088	1.13736	0.17294	6.5766	4.81319e-11	2.24734e-09
CNAG_00487	153.459	1.1332	0.305985	3.70345	0.000212688	0.00174867
CNAG_02008	6114.56	1.13271	0.111145	10.1913	2.1678e-24	4.09932e-22
CNAG_12001	158.351	1.13218	0.195749	5.78385	7.30115e-09	2.14887e-07
CNAG_02473	4182.76	1.1309	0.105754	10.6938	1.08855e-26	2.4217e-24
CNAG_06346	22519.4	1.13006	0.327711	3.44835	0.000564027	0.00388552
CNAG_12620	317.867	1.12933	0.27422	4.11833	3.81629e-05	0.000418962
CNAG_03874	1319.73	1.12848	0.128786	8.76244	1.91062e-18	2.36916e-16
CNAG_12362	30.6263	1.12726	0.365659	3.08283	0.00205044	0.0110703
CNAG_04707	334.557	1.12382	0.159717	7.03634	1.97358e-12	1.12242e-10
CNAG_02160	68.6883	1.12198	0.268189	4.18355	2.86996e-05	0.000333975
CNAG_06706	326.355	1.12184	0.315611	3.55451	0.000378685	0.00280821
CNAG_00515	721.378	1.11876	0.13815	8.09813	5.58105e-16	5.62867e-14
CNAG_05731	2610.82	1.11788	0.078985	14.1531	1.788e-45	1.12703e-42
CNAG_06092	5472.99	1.11399	0.153395	7.26224	3.80741e-13	2.48269e-11
CNAG_06524	329.607	1.11172	0.164516	6.75753	1.4036e-11	7.21064e-10
CNAG_12199	65.9687	1.10863	0.27732	3.99766	6.39731e-05	0.000646915
CNAG_00937	34.8207	1.10849	0.354365	3.1281	0.00175941	0.00979053
CNAG_06449	245.64	1.10815	0.404078	2.74241	0.00609908	0.0266842
CNAG_12005	175.839	1.09756	0.277841	3.95033	7.8045e-05	0.0007669
CNAG_04330	54.381	1.09673	0.240839	4.55379	5.26869e-06	7.6492e-05
CNAG_03233	758.541	1.09091	0.194297	5.61465	1.96957e-08	5.39776e-07
CNAG_13118	198.603	1.08785	0.240918	4.51542	6.31906e-06	9.01838e-05
CNAG_03783	180.71	1.08716	0.362232	3.00127	0.00268853	0.013722
CNAG_05159	821.977	1.07692	0.145299	7.41177	1.24629e-13	8.41693e-12
CNAG_12749	67.6685	1.07226	0.283297	3.78492	0.000153755	0.00132252
CNAG_02311	22.8549	1.06164	0.42881	2.47579	0.0132941	0.0483126
CNAG_13046	74.9626	1.05679	0.274703	3.84702	0.000119562	0.00107791
CNAG_12349	143.587	1.05132	0.298468	3.52239	0.00042767	0.0030956
CNAG_12448	80.0311	1.05057	0.332636	3.15832	0.00158684	0.00896402
CNAG_06658	1572.02	1.04713	0.138549	7.55779	4.09981e-14	2.95343e-12
CNAG_03154	1381.92	1.04543	0.186155	5.61594	1.95495e-08	5.37718e-07
CNAG_06539	185.702	1.04512	0.22189	4.71006	2.47643e-06	3.98548e-05
CNAG_07002	230.744	1.04344	0.219428	4.75525	1.98204e-06	3.28056e-05
CNAG_03242	855.924	1.04256	0.163517	6.37586	1.81938e-10	7.73135e-09
CNAG_06311	1396.34	1.0414	0.175405	5.93711	2.90091e-09	9.41738e-08
CNAG_07407	171.78	1.04025	0.170759	6.09192	1.11565e-09	3.925e-08
CNAG_02016	41.0002	1.03776	0.342795	3.02734	0.00246713	0.0127993
CNAG_02685	3578.53	1.03727	0.259601	3.99564	6.45203e-05	0.000651578
CNAG_00653	430.812	1.03222	0.281354	3.66877	0.000243721	0.00196117
CNAG_07947	276.488	1.03033	0.217948	4.7274	2.27408e-06	3.71516e-05
CNAG_05866	1348.66	1.02966	0.261453	3.93823	8.20866e-05	0.000800133
CNAG_06722	219.952	1.02953	0.17747	5.80116	6.58573e-09	1.9612e-07
CNAG_13134	1008.48	1.02817	0.20397	5.04079	4.63617e-07	9.3266e-06
CNAG_12593	97.9699	1.02407	0.326026	3.14106	0.0016834	0.00942506
CNAG_07638	2162.68	1.02263	0.162673	6.28645	3.2481e-10	1.28631e-08
CNAG_06821	1837.54	1.02188	0.152022	6.72196	1.79298e-11	8.92241e-10
CNAG_00587	993.957	1.02169	0.257292	3.97095	7.15853e-05	0.000714342
CNAG_03461	1534.88	1.02147	0.181672	5.62263	1.88076e-08	5.19199e-07
CNAG_00303	69.6382	1.02058	0.220673	4.62484	3.74879e-06	5.74005e-05
CNAG_12961	20.2386	1.01825	0.407662	2.49778	0.0124973	0.0462023
CNAG_12045	36.2681	1.01652	0.297479	3.41711	0.000632902	0.00428199
CNAG_12766	115.791	1.01219	0.213275	4.74593	2.07553e-06	3.40548e-05
CNAG_07633	579.63	1.0118	0.133081	7.60285	2.89686e-14	2.14822e-12
CNAG_01671	401.891	1.00218	0.310084	3.23196	0.00122944	0.0072709
CNAG_12453	217.789	1.0001	0.214012	4.67311	2.96672e-06	4.66534e-05
CNAG_00110	515.119	-1.0008	0.198155	-5.0506	4.40419e-07	8.95519e-06
CNAG_01604	1865.11	-1.00434	0.308869	-3.25167	0.0011473	0.00688747
CNAG_05847	10451.5	-1.00523	0.170499	-5.8958	3.72875e-09	1.17518e-07
CNAG_07386	306.533	-1.01109	0.241711	-4.18305	2.87629e-05	0.000334198
CNAG_13063	1630.77	-1.01236	0.215512	-4.69749	2.63378e-06	4.22074e-05
CNAG_06963	3458.99	-1.0156	0.233612	-4.34739	1.37767e-05	0.000178743
CNAG_06534	4172.06	-1.03506	0.113312	-9.13462	6.56386e-20	9.02709e-18
CNAG_05607	4379.57	-1.03667	0.285783	-3.62747	0.000286216	0.00223526
CNAG_00855	1341.86	-1.03884	0.200484	-5.18166	2.19915e-07	4.83558e-06
CNAG_05576	435.618	-1.04235	0.151083	-6.8992	5.22957e-12	2.82546e-10
CNAG_00830	773.57	-1.04498	0.165947	-6.29705	3.03367e-10	1.21411e-08
CNAG_03037	61.1856	-1.04545	0.256467	-4.07637	4.57447e-05	0.000486656
CNAG_00287	5130.98	-1.05157	0.271662	-3.87087	0.000108449	0.000994317
CNAG_00828	221.431	-1.05466	0.233777	-4.5114	6.44016e-06	9.13946e-05
CNAG_12988	367.782	-1.05962	0.164014	-6.46052	1.04341e-10	4.67001e-09
CNAG_01333	439.445	-1.06356	0.229691	-4.63038	3.64987e-06	5.6113e-05
CNAG_05638	5526.57	-1.06683	0.217888	-4.89624	9.76891e-07	1.77933e-05
CNAG_04402	1809.13	-1.06712	0.25221	-4.23109	2.32562e-05	0.000277898
CNAG_07558	9021.95	-1.06856	0.274542	-3.89214	9.9363e-05	0.000926735
CNAG_07164	1849.23	-1.06858	0.33158	-3.2227	0.00126987	0.00747492
CNAG_00752	176.573	-1.07282	0.414588	-2.58768	0.0096625	0.0378102
CNAG_03771	29735	-1.07294	0.323501	-3.31666	0.000910999	0.00573277
CNAG_00825	801.727	-1.08415	0.160972	-6.73501	1.63917e-11	8.26579e-10
CNAG_00836	432.676	-1.08607	0.167099	-6.49957	8.05481e-11	3.6483e-09
CNAG_00823	1621.32	-1.09729	0.120252	-9.12497	7.17583e-20	9.52245e-18
CNAG_02221	5179.76	-1.10094	0.102544	-10.7362	6.87844e-27	1.62589e-24
CNAG_02292	88.9042	-1.10314	0.290353	-3.79931	0.000145101	0.0012637
CNAG_06889	926.688	-1.10427	0.208235	-5.30302	1.13902e-07	2.63721e-06
CNAG_07522	4526.79	-1.11029	0.339362	-3.27169	0.00106905	0.00649699
CNAG_07952	304.82	-1.11675	0.197884	-5.64347	1.66658e-08	4.65168e-07
CNAG_12934	57.0622	-1.11707	0.270994	-4.12211	3.75413e-05	0.000412736
CNAG_12097	153.881	-1.12395	0.169828	-6.61817	3.63678e-11	1.7301e-09
CNAG_00886	6666.94	-1.13035	0.140341	-8.05429	7.99438e-16	7.85318e-14
CNAG_01023	838.284	-1.14454	0.138188	-8.28246	1.20658e-16	1.26758e-14
CNAG_02667	889.179	-1.14572	0.441086	-2.5975	0.00939063	0.0369952
CNAG_01389	826.542	-1.14664	0.0947613	-12.1003	1.05165e-33	3.97733e-31
CNAG_01369	361.15	-1.1481	0.368034	-3.11954	0.00181132	0.0100299
CNAG_00733	1435.08	-1.15194	0.148371	-7.76392	8.23434e-15	6.77006e-13
CNAG_00305	6963.58	-1.15612	0.40905	-2.82636	0.004708	0.0215976
CNAG_01185	2207.75	-1.1576	0.41854	-2.76582	0.00567802	0.0253295
CNAG_05223	490.884	-1.15781	0.467737	-2.47534	0.0133108	0.0483355
CNAG_00831	1112.36	-1.16208	0.144261	-8.05543	7.91976e-16	7.85318e-14
CNAG_06001	755.47	-1.16943	0.19936	-5.86592	4.46657e-09	1.38464e-07
CNAG_05154	1049.75	-1.17135	0.175009	-6.69311	2.18475e-11	1.0801e-09
CNAG_03162	2971.61	-1.17597	0.298634	-3.93783	8.22224e-05	0.000800425
CNAG_01359	2778.24	-1.18739	0.34555	-3.43623	0.000589865	0.00404143
CNAG_01574	5079.89	-1.19639	0.110492	-10.8278	2.54077e-27	6.19949e-25
CNAG_02721	711.2	-1.20101	0.199017	-6.03471	1.59251e-09	5.47533e-08
CNAG_02933	13543.1	-1.21031	0.197579	-6.1257	9.02872e-10	3.26762e-08
CNAG_00172	284.388	-1.21653	0.239825	-5.07258	3.92468e-07	8.09965e-06
CNAG_12403	598.192	-1.2176	0.183491	-6.63573	3.22902e-11	1.5645e-09
CNAG_03482	24523.7	-1.22124	0.207616	-5.88218	4.04899e-09	1.27081e-07
CNAG_02222	3080.27	-1.25201	0.100832	-12.4167	2.12013e-35	8.90927e-33
CNAG_12119	194.906	-1.25613	0.255556	-4.91527	8.86591e-07	1.64367e-05
CNAG_12978	444.539	-1.2606	0.284223	-4.43527	9.19575e-06	0.000125781
CNAG_03359	19.9501	-1.28119	0.430744	-2.97436	0.00293603	0.0147367
CNAG_06326	3430.42	-1.28548	0.118138	-10.8812	1.41629e-27	3.57093e-25
CNAG_02592	2561.13	-1.29159	0.133642	-9.66456	4.26464e-22	6.45155e-20
CNAG_01907	501.133	-1.29712	0.229039	-5.6633	1.48489e-08	4.19094e-07
CNAG_00537	11369.7	-1.30303	0.132757	-9.81517	9.68724e-23	1.59292e-20
CNAG_03125	83.3792	-1.30732	0.271423	-4.81653	1.46077e-06	2.50057e-05
CNAG_06487	1238.84	-1.31552	0.134785	-9.76015	1.66912e-22	2.68622e-20
CNAG_00852	909.856	-1.33191	0.124531	-10.6954	1.0694e-26	2.4217e-24
CNAG_12975	28.0253	-1.33428	0.344632	-3.8716	0.000108123	0.000992525
CNAG_01612	388.27	-1.33748	0.139957	-9.55636	1.21967e-21	1.80894e-19
CNAG_00100	7999.24	-1.34228	0.48511	-2.76697	0.00565804	0.025279
CNAG_00418	5591.27	-1.3452	0.180907	-7.43587	1.03884e-13	7.1829e-12
CNAG_04865	58.6829	-1.34597	0.405382	-3.32025	0.000899363	0.00568794
CNAG_05565	36.5126	-1.35236	0.329184	-4.10821	3.98739e-05	0.000434591
CNAG_01479	758.543	-1.36995	0.371501	-3.68761	0.000226374	0.00184117
CNAG_02300	25167.9	-1.37541	0.0865406	-15.8932	7.06236e-57	5.93553e-54
CNAG_03944	6201.65	-1.37726	0.454062	-3.03321	0.00241969	0.0126051
CNAG_05932	5133.23	-1.37964	0.472555	-2.91953	0.00350561	0.0170743
CNAG_00643	668.557	-1.38163	0.391178	-3.53198	0.000412453	0.0030143
CNAG_06208	21208.1	-1.41555	0.323538	-4.37522	1.21313e-05	0.000158756
CNAG_00835	622.06	-1.41835	0.242568	-5.8472	4.99921e-09	1.52476e-07
CNAG_12773	38.5711	-1.42659	0.542978	-2.62735	0.00860522	0.0346592
CNAG_07393	267.322	-1.4271	0.216563	-6.58976	4.40525e-11	2.06965e-09
CNAG_01683	11858.3	-1.43156	0.246121	-5.81648	6.00998e-09	1.81113e-07
CNAG_00128	133.589	-1.44131	0.25982	-5.54734	2.90042e-08	7.59128e-07
CNAG_12516	13.245	-1.44711	0.478308	-3.02548	0.00248239	0.0128508
CNAG_03311	2013.35	-1.44729	0.183945	-7.86806	3.60193e-15	3.16802e-13
CNAG_00848	36308.5	-1.46529	0.554037	-2.64475	0.00817519	0.0333894
CNAG_01873	9.70334	-1.46598	0.565094	-2.59423	0.00948042	0.0372519
CNAG_12114	175.367	-1.47235	0.265059	-5.5548	2.77934e-08	7.34435e-07
CNAG_07940	390.263	-1.4867	0.489332	-3.03823	0.00237969	0.0124395
CNAG_02060	482.689	-1.50091	0.358739	-4.18384	2.86625e-05	0.000333975
CNAG_06244	2869.55	-1.50533	0.473871	-3.17666	0.00148981	0.00853063
CNAG_10501	1281.88	-1.5077	0.270497	-5.5738	2.4924e-08	6.71926e-07
CNAG_05436	860.319	-1.50977	0.452984	-3.33295	0.000859316	0.00548975
CNAG_03453	258.787	-1.51205	0.280184	-5.39666	6.78947e-08	1.66739e-06
CNAG_00040	2236.01	-1.52927	0.158071	-9.67462	3.8654e-22	5.96692e-20
CNAG_00834	2598.46	-1.53682	0.503394	-3.05292	0.00226627	0.0120295
CNAG_06404	1508.16	-1.54363	0.30751	-5.01975	5.17376e-07	1.02446e-05
CNAG_05305	1661.04	-1.54656	0.199043	-7.76999	7.8492e-15	6.59682e-13
CNAG_01995	30.8716	-1.55386	0.484776	-3.20531	0.00134918	0.0078441
CNAG_07557	2208.23	-1.56922	0.537563	-2.91914	0.00350997	0.0170846
CNAG_02441	57.7676	-1.59572	0.62028	-2.57259	0.0100941	0.0391347
CNAG_00850	409.158	-1.63655	0.258221	-6.3378	2.33073e-10	9.68664e-09
CNAG_02874	1959.41	-1.66051	0.483856	-3.43183	0.000599533	0.00409654
CNAG_12222	23.2093	-1.66642	0.62587	-2.66257	0.00775457	0.0322455
CNAG_03892	9831	-1.67567	0.296246	-5.65633	1.54644e-08	4.33233e-07
CNAG_00849	257.345	-1.6779	0.33719	-4.97611	6.48747e-07	1.24863e-05
CNAG_03891	18263.6	-1.6895	0.416942	-4.05212	5.07552e-05	0.000530265
CNAG_05199	14713.9	-1.7139	0.319723	-5.36058	8.29552e-08	1.98567e-06
CNAG_01727	42612.7	-1.71813	0.4974	-3.45422	0.00055189	0.0038193
CNAG_06106	7004.16	-1.72118	0.487797	-3.52847	0.000417966	0.00304282
CNAG_02830	3143.76	-1.76853	0.132655	-13.3319	1.51066e-40	8.78973e-38
CNAG_07809	208.25	-1.7734	0.576924	-3.07388	0.00211292	0.0113348
CNAG_02896	4123.34	-1.78339	0.107672	-16.5631	1.28789e-61	1.2177e-58
CNAG_07596	439.071	-1.78804	0.570051	-3.13662	0.00170906	0.00954045
CNAG_04546	8.65578	-1.83378	0.682243	-2.68786	0.00719107	0.0305066
CNAG_02692	1754	-1.85693	0.346467	-5.35961	8.34006e-08	1.99004e-06
CNAG_06157	1621.9	-1.8851	0.545315	-3.4569	0.000546434	0.00378848
CNAG_07796	150.049	-1.9248	0.479463	-4.01448	5.95775e-05	0.000605704
CNAG_03819	3361.26	-1.93523	0.172084	-11.2458	2.42836e-29	7.06467e-27
CNAG_06644	3406.12	-1.98568	0.098636	-20.1314	3.91591e-90	7.40499e-87
CNAG_06150	26172.3	-2.03261	0.653137	-3.11208	0.00185777	0.0102646
CNAG_02302	927.707	-2.06349	0.220604	-9.35379	8.45593e-21	1.23001e-18
CNAG_05911	11.6798	-2.06998	0.780028	-2.65373	0.00796085	0.0327438
CNAG_02918	7038.21	-2.16834	0.098343	-22.0488	9.81631e-108	2.47502e-104
CNAG_07303	9.40527	-2.18678	0.6764	-3.23297	0.0012251	0.00726048
CNAG_01737	2170.03	-2.34164	0.129832	-18.0359	1.01752e-72	1.28275e-69
CNAG_03347	4556.35	-2.40521	0.607149	-3.96148	7.44859e-05	0.000737449
CNAG_01750	21338.7	-2.42087	0.688493	-3.51618	0.000437797	0.00316505
CNAG_01696	2147.41	-2.42492	0.66022	-3.67289	0.000239818	0.00193595
CNAG_02674	1691.2	-2.57077	0.7953	-3.23245	0.00122733	0.00726413
CNAG_06256	6.91619	-2.72704	0.8116	-3.36009	0.000779183	0.005059
CNAG_00519	1692.97	-2.8867	0.14413	-20.0285	3.11149e-89	4.70706e-86
CNAG_00854	1890.18	-3.00596	0.0738709	-40.6921	0	0
CNAG_12851	136.387	-3.02347	0.239985	-12.5986	2.14908e-36	9.56215e-34
CNAG_12282	14.5026	-3.74871	1.37141	-2.73347	0.00626704	0.0273221
CNAG_04804	1494.71	-4.30342	0.145171	-29.6438	4.07612e-193	1.54159e-189
