# Supplementary material for: Nickel tolerance is channeled through C-4 methyl sterol oxidase Erg25 in the sterol biosynthesis pathway
Source: PLoS Genet. 2024 Sep 16;20(9):e1011413. doi: 10.1371/journal.pgen.1011413 (PMC11426505; doi:10.1371/journal.pgen.1011413)
Supplement: S5 Table — (XLSX) [file pgen.1011413.s014.xlsx]

## Sheet: Sheet1
	baseMean	log2FoldChange	lfcSE	stat	pvalue	padj
CNAG_02777	1386.63	2.3508	0.655167	3.58808	0.000333116	0.0117622
CNAG_12741	14.1037	2.27813	0.553181	4.11823	3.818e-05	0.00213027
CNAG_12977	76.9124	2.21641	0.274608	8.0712	6.96115e-16	3.44113e-13
CNAG_05662	7143.49	2.06613	0.449092	4.60067	4.21133e-06	0.000365927
CNAG_03772	10469.9	1.75656	0.517158	3.39655	0.000682399	0.0198431
CNAG_12952	16.0438	1.66101	0.495539	3.35192	0.000802545	0.0228003
CNAG_02311	22.8549	1.62302	0.429549	3.77843	0.000157821	0.0066871
CNAG_05467	17.5489	1.62122	0.460212	3.52277	0.000427066	0.0140742
CNAG_13199	17.8234	1.59449	0.521229	3.05909	0.00222009	0.047578
CNAG_13056	13.917	1.58144	0.499242	3.16768	0.00153658	0.0368326
CNAG_12269	14.4312	1.5069	0.47776	3.1541	0.00160994	0.0381397
CNAG_02386	427.114	1.42155	0.3324	4.27663	1.89747e-05	0.00122345
CNAG_02733	454.169	1.33506	0.366751	3.64025	0.000272377	0.0101491
CNAG_01538	175.331	1.19882	0.346263	3.46218	0.000535822	0.0167642
CNAG_01560	250.172	1.16644	0.299746	3.89143	9.96557e-05	0.00479836
CNAG_13156	22.3584	1.14932	0.362896	3.16706	0.00153987	0.0368326
CNAG_01539	5837.59	1.1309	0.151849	7.44752	9.51084e-14	3.52614e-11
CNAG_12363	29.4046	1.07202	0.336152	3.18909	0.00142721	0.0347928
CNAG_05459	3190.13	1.06335	0.277137	3.83692	0.000124589	0.00556525
CNAG_04552	26.1601	1.03304	0.308675	3.3467	0.000817786	0.0230566
CNAG_02684	1977.77	-1.00078	0.139889	-7.15408	8.42342e-13	2.83908e-10
CNAG_00852	909.856	-1.00722	0.123119	-8.18089	2.81748e-16	1.49226e-13
CNAG_01043	18109.1	-1.00846	0.216113	-4.66636	3.06582e-06	0.00028776
CNAG_00831	1112.36	-1.0131	0.142801	-7.0945	1.29821e-12	4.18532e-10
CNAG_04090	6729.92	-1.01438	0.284149	-3.56989	0.000357128	0.0123743
CNAG_12119	194.906	-1.0168	0.264059	-3.85064	0.00011781	0.00535902
CNAG_00853	621.793	-1.02005	0.147213	-6.92909	4.23567e-12	1.30865e-09
CNAG_00855	1341.86	-1.0227	0.199558	-5.12484	2.97788e-07	3.64585e-05
CNAG_00830	773.57	-1.0272	0.165287	-6.21465	5.1439e-10	1.0595e-07
CNAG_08001	119.817	-1.03434	0.220013	-4.70125	2.58569e-06	0.000252275
CNAG_07836	112.746	-1.03492	0.209416	-4.94193	7.73514e-07	8.43472e-05
CNAG_02542	2837.13	-1.04546	0.27462	-3.80692	0.000140706	0.00613725
CNAG_05383	7704.47	-1.04576	0.311587	-3.35624	0.000790093	0.0226604
CNAG_02673	11288.4	-1.04597	0.319046	-3.27842	0.00104391	0.0273519
CNAG_01942	2363.05	-1.06206	0.309507	-3.43147	0.000600318	0.0181688
CNAG_05155	4234.49	-1.06785	0.339302	-3.1472	0.00164845	0.0389275
CNAG_00835	622.06	-1.06816	0.24258	-4.40335	1.06591e-05	0.000782548
CNAG_01341	5336.8	-1.08105	0.304865	-3.546	0.000391126	0.0131231
CNAG_00522	12259.8	-1.08216	0.336368	-3.21719	0.00129454	0.0325378
CNAG_02526	694.273	-1.0838	0.266385	-4.06854	4.73089e-05	0.00252371
CNAG_12122	150.834	-1.09066	0.171085	-6.37495	1.83023e-10	3.99152e-08
CNAG_04361	11025.4	-1.09115	0.256101	-4.26063	2.03853e-05	0.00128099
CNAG_04100	273.85	-1.09572	0.179651	-6.09914	1.06641e-09	2.08091e-07
CNAG_01493	1517.49	-1.10803	0.323583	-3.42425	0.000616498	0.0184328
CNAG_05095	1347.74	-1.11123	0.324034	-3.42936	0.000605007	0.0181848
CNAG_00832	913.863	-1.11548	0.0940688	-11.8582	1.95193e-32	2.89472e-29
CNAG_04938	3211.92	-1.11798	0.363224	-3.07794	0.00208434	0.0459982
CNAG_06075	19597.2	-1.11818	0.312596	-3.57708	0.000347454	0.0122103
CNAG_05607	4379.57	-1.1228	0.286437	-3.91988	8.85914e-05	0.00437937
CNAG_05939	13038.1	-1.12676	0.273386	-4.12151	3.76397e-05	0.00213027
CNAG_06644	3406.12	-1.13263	0.0980132	-11.5559	6.89198e-31	6.38801e-28
CNAG_03667	9587.43	-1.14025	0.297668	-3.83062	0.000127821	0.0056416
CNAG_02751	8533.14	-1.14208	0.347809	-3.28363	0.00102481	0.0270425
CNAG_01584	2385.69	-1.14248	0.296505	-3.85316	0.000116604	0.00535902
CNAG_02943	43335.5	-1.1426	0.233113	-4.9015	9.51091e-07	0.000102208
CNAG_00732	3064.28	-1.15399	0.300953	-3.83445	0.000125844	0.00558761
CNAG_07319	3632.74	-1.15597	0.379739	-3.0441	0.00233374	0.0495836
CNAG_06297	894.754	-1.15767	0.220585	-5.24819	1.53598e-07	2.10913e-05
CNAG_07522	4526.79	-1.16895	0.339993	-3.43817	0.000585667	0.0178713
CNAG_06577	4113.97	-1.17836	0.342426	-3.44122	0.000579089	0.0178172
CNAG_00519	1692.97	-1.17903	0.141744	-8.31804	8.94292e-17	5.1009e-14
CNAG_02877	6371.2	-1.18338	0.365806	-3.23498	0.00121653	0.0308922
CNAG_00850	409.158	-1.19228	0.262048	-4.54987	5.36793e-06	0.000447227
CNAG_02069	2848.4	-1.19617	0.323964	-3.69231	0.000222229	0.00876503
CNAG_00107	2266.15	-1.20868	0.357301	-3.3828	0.000717508	0.02078
CNAG_12970	64.2767	-1.20999	0.314163	-3.85147	0.000117409	0.00535902
CNAG_07745	3841.25	-1.21799	0.326181	-3.73409	0.000188393	0.00784796
CNAG_00961	5591.85	-1.2242	0.369424	-3.3138	0.000920374	0.0250903
CNAG_01563	3507.67	-1.23385	0.104815	-11.7717	5.4616e-32	6.74963e-29
CNAG_01683	11858.3	-1.23634	0.246401	-5.01759	5.23225e-07	6.06205e-05
CNAG_07026	311.659	-1.24106	0.289256	-4.29052	1.78253e-05	0.00119076
CNAG_05732	3599.14	-1.25867	0.323627	-3.88925	0.000100554	0.00481037
CNAG_07652	54.5352	-1.2728	0.348212	-3.65523	0.000256947	0.00967138
CNAG_00162	7334.86	-1.29576	0.198962	-6.51262	7.38491e-11	1.71122e-08
CNAG_12988	367.782	-1.32096	0.16636	-7.94036	2.01591e-15	9.34248e-13
CNAG_02362	3277.97	-1.3217	0.431955	-3.05982	0.00221473	0.047578
CNAG_04105	19232.4	-1.32817	0.433257	-3.06554	0.00217279	0.0472471
CNAG_04981	14044.1	-1.33062	0.362411	-3.67157	0.000241069	0.00926179
CNAG_01737	2170.03	-1.34734	0.128963	-10.4474	1.50538e-25	1.11624e-22
CNAG_00849	257.345	-1.35183	0.33831	-3.99583	6.44682e-05	0.00329677
CNAG_00995	17666.4	-1.35766	0.349598	-3.88348	0.000102972	0.00489449
CNAG_00575	3656.5	-1.3684	0.370011	-3.69827	0.000217074	0.00870055
CNAG_00054	2182.06	-1.36944	0.330427	-4.14445	3.40625e-05	0.00195793
CNAG_03563	6940.44	-1.38447	0.421179	-3.28713	0.00101215	0.0268038
CNAG_02577	1452.03	-1.3891	0.20387	-6.81364	9.51587e-12	2.61334e-09
CNAG_00093	8411.11	-1.39137	0.442504	-3.1443	0.00166482	0.03913
CNAG_03566	20475.6	-1.4347	0.348393	-4.11805	3.82098e-05	0.00213027
CNAG_06238	1890.48	-1.44052	0.419425	-3.43451	0.000593629	0.01804
CNAG_01031	7424.08	-1.44082	0.442719	-3.25449	0.00113598	0.0293494
CNAG_06404	1508.16	-1.44714	0.308833	-4.68583	2.78823e-06	0.000265061
CNAG_12975	28.0253	-1.45503	0.278647	-5.22177	1.77221e-07	2.30543e-05
CNAG_01102	29945.2	-1.45848	0.357276	-4.08223	4.46048e-05	0.0023967
CNAG_03881	5125.01	-1.48626	0.460982	-3.22411	0.00126363	0.0319789
CNAG_02815	11848.6	-1.48709	0.443231	-3.35512	0.000793312	0.0226604
CNAG_05333	777.446	-1.51147	0.13991	-10.8031	3.32641e-27	2.74059e-24
CNAG_03333	3267.44	-1.53322	0.279701	-5.48163	4.21416e-08	6.37715e-06
CNAG_03771	29735	-1.53701	0.323679	-4.74855	2.04875e-06	0.000202553
CNAG_03728	1242.46	-1.55147	0.503022	-3.08429	0.00204038	0.0451769
CNAG_06576	67698.1	-1.5666	0.264434	-5.92436	3.13521e-09	5.81189e-07
CNAG_02986	6172.45	-1.57008	0.338837	-4.63375	3.59106e-06	0.000324728
CNAG_04163	16864.3	-1.57992	0.464684	-3.4	0.000673864	0.0198282
CNAG_03142	28092.5	-1.58129	0.424781	-3.72259	0.000197189	0.00807821
CNAG_03564	2646.77	-1.60595	0.455548	-3.52531	0.000422988	0.014002
CNAG_00854	1890.18	-1.71002	0.0723079	-23.6491	1.20611e-123	4.47167e-120
CNAG_13083	135.621	-1.71155	0.438642	-3.90194	9.54259e-05	0.00466619
CNAG_02129	54567.4	-1.75035	0.452068	-3.87186	0.000108007	0.00507452
CNAG_06267	4209.05	-1.76638	0.536718	-3.29107	0.000998069	0.0267173
CNAG_01612	388.27	-1.79948	0.132891	-13.541	8.96049e-42	2.21474e-38
CNAG_07551	2938.07	-1.85189	0.568476	-3.25764	0.00112341	0.0291262
CNAG_03408	13769.6	-1.92273	0.44796	-4.29219	1.7692e-05	0.00119076
CNAG_02398	3224.48	-1.9583	0.524217	-3.73566	0.000187221	0.00784316
CNAG_02041	2583.8	-2.00122	0.298114	-6.71294	1.90741e-11	5.05122e-09
CNAG_00091	34909.7	-2.01229	0.574455	-3.50295	0.000460127	0.0148341
CNAG_06109	48370.6	-2.01232	0.415997	-4.83735	1.31578e-06	0.000136387
CNAG_01585	3971.06	-2.07666	0.442247	-4.6957	2.65694e-06	0.00025586
CNAG_06207	2488.55	-2.10498	0.361471	-5.82338	5.76698e-09	1.01815e-06
CNAG_07939	11040.1	-2.10605	0.6093	-3.45651	0.000547225	0.017049
CNAG_02070	12234.5	-2.22651	0.501197	-4.44238	8.89684e-06	0.000680104
CNAG_04903	5495.97	-2.2552	0.612965	-3.67917	0.000233995	0.00903682
CNAG_03492	26971.5	-2.32012	0.410373	-5.65369	1.5704e-08	2.58767e-06
CNAG_03759	1373.85	-2.32847	0.642663	-3.62315	0.000291032	0.0105268
CNAG_07393	267.322	-2.33759	0.243754	-9.58996	8.81203e-22	5.94011e-19
CNAG_06877	59.9518	-2.4388	0.323938	-7.5286	5.12879e-14	2.11278e-11
CNAG_00834	2598.46	-2.62018	0.507074	-5.16725	2.37559e-07	2.98559e-05
CNAG_06388	414.486	-2.67855	0.374004	-7.16183	7.96068e-13	2.81088e-10
CNAG_12851	136.387	-3.10317	0.242729	-12.7845	2.00062e-37	3.70864e-34
CNAG_06298	314.974	-3.68594	0.56898	-6.47815	9.28559e-11	2.08644e-08
CNAG_00848	36308.5	-3.81132	0.554568	-6.87259	6.3047e-12	1.86997e-09
CNAG_04804	1494.71	-4.19705	0.147373	-28.4792	2.12307e-178	1.57425e-174
