# Supplementary material for: Nickel tolerance is channeled through C-4 methyl sterol oxidase Erg25 in the sterol biosynthesis pathway
Source: PLoS Genet. 2024 Sep 16;20(9):e1011413. doi: 10.1371/journal.pgen.1011413 (PMC11426505; doi:10.1371/journal.pgen.1011413)
Supplement: S6 Table — (XLSX) [file pgen.1011413.s015.xlsx]

## Sheet: Sheet2
hypoxia	baseMean	log2FoldChange	lfcSE	stat	pvalue	padj		Ni	baseMean	log2FoldChange	lfcSE	stat	pvalue	padj
CNAG_03438	5836.16	2.88603	0.198099	14.5687	4.44502e-48	3.29599e-45		CNAG_01553	397.927	2.57988	0.569091	4.53333	5.80601e-06	0.000125244
CNAG_04553	119.755	2.69843	0.213825	12.6198	1.64218e-36	5.53491e-34		CNAG_05199	14713.9	1.95073	0.319741	6.10095	1.05437e-09	5.0159e-08
CNAG_00585	70.8836	2.1945	0.355031	6.18115	6.36356e-10	1.64985e-08		CNAG_01737	2170.03	1.71567	0.128872	13.313	1.94617e-40	3.68022e-37
CNAG_12914	228.781	2.16584	0.318945	6.79063	1.11646e-11	3.83266e-10		CNAG_00585	70.8836	1.66422	0.363588	4.57721	4.7122e-06	0.000105201
CNAG_06843	136.656	2.15926	0.245024	8.81246	1.22428e-18	9.8674e-17		CNAG_05932	5133.23	1.58821	0.47258	3.36073	0.00077736	0.00738687
CNAG_00407	3807.54	1.99403	0.11454	17.4089	7.05771e-68	1.74443e-64		CNAG_03892	9831	1.56193	0.296218	5.27291	1.34278e-07	4.42024e-06
CNAG_01553	397.927	1.91381	0.56932	3.36158	0.000774979	0.00338825		CNAG_00854	1890.18	1.37502	0.0687427	20.0024	5.24732e-89	3.96907e-85
CNAG_12993	73.171	1.67823	0.481197	3.48762	0.000487336	0.00229144		CNAG_13128	22.2146	1.35864	0.430541	3.15566	0.00160133	0.0126644
CNAG_05932	5133.23	1.57333	0.47256	3.32937	0.000870416	0.00373936		CNAG_05154	1049.75	1.33097	0.175166	7.59835	2.9994e-14	4.93205e-12
CNAG_02577	1452.03	1.53212	0.20428	7.50012	6.37613e-14	3.07006e-12		CNAG_00292	1301.72	1.2912	0.276182	4.6752	2.93674e-06	6.85602e-05
CNAG_06535	495.149	1.47637	0.219264	6.73331	1.65848e-11	5.61471e-10		CNAG_12993	73.171	1.27368	0.485276	2.62465	0.0086737	0.0459117
CNAG_05265	5070.11	1.463	0.117149	12.4884	8.63695e-36	2.66846e-33		CNAG_01810	121.984	1.21902	0.287255	4.24369	2.19875e-05	0.000393175
CNAG_06346	22519.4	1.41253	0.327544	4.31248	1.61435e-05	0.000131399		CNAG_01890	5895.63	1.16441	0.148835	7.82346	5.13901e-15	9.96704e-13
CNAG_04298	554.871	1.38529	0.224805	6.1622	7.17398e-10	1.84705e-08		CNAG_03817	316.572	1.15651	0.263647	4.38659	1.15142e-05	0.000226217
CNAG_07567	292.224	1.34485	0.249252	5.39557	6.83075e-08	1.14593e-06		CNAG_02440	2566.8	1.1546	0.277756	4.15689	3.22614e-05	0.000542279
CNAG_13128	22.2146	1.33787	0.423711	3.15749	0.00159132	0.00618156		CNAG_04114	14053.6	1.1396	0.172287	6.61451	3.72774e-11	2.49528e-09
CNAG_01140	778.349	1.33017	0.174713	7.61345	2.66865e-14	1.33703e-12		CNAG_12459	46.3247	1.13101	0.352402	3.20942	0.00133001	0.0110917
CNAG_00692	342.785	1.32494	0.2023	6.54936	5.77859e-11	1.77059e-09		CNAG_00613	173.086	1.11058	0.255452	4.34751	1.37693e-05	0.000263008
CNAG_03204	1489.48	1.32321	0.108845	12.1568	5.27836e-34	1.34962e-31		CNAG_04004	29757.5	1.10965	0.14702	7.54765	4.43177e-14	7.13232e-12
CNAG_00613	173.086	1.31344	0.252194	5.20806	1.90823e-07	2.77442e-06		CNAG_04068	7129.78	1.08546	0.149582	7.25665	3.968e-13	5.17482e-11
CNAG_12131	77.4415	1.30643	0.349705	3.73579	0.000187127	0.00102477		CNAG_02880	5400.36	1.08101	0.146258	7.39109	1.45626e-13	2.20303e-11
CNAG_05423	593.804	1.29673	0.195316	6.63915	3.15493e-11	1.03056e-09		CNAG_12800	49.3551	1.08098	0.315175	3.42979	0.000604055	0.00606306
CNAG_01810	121.984	1.28855	0.284446	4.53003	5.89744e-06	5.57064e-05		CNAG_01148	2331.45	1.07581	0.147174	7.3098	2.67539e-13	3.81824e-11
CNAG_04633	430.806	1.28478	0.194412	6.60856	3.88084e-11	1.24573e-09		CNAG_05762	31754.6	1.0756	0.157207	6.84194	7.81255e-12	6.82464e-10
CNAG_03857	6321.81	1.19242	0.118288	10.0807	6.72476e-24	8.59725e-22		CNAG_06222	21396	1.0674	0.156023	6.84127	7.8496e-12	6.82464e-10
CNAG_02493	3370.37	1.19171	0.147564	8.07591	6.69772e-16	3.85916e-14		CNAG_01152	22070.6	1.06739	0.146176	7.3021	2.83318e-13	3.96856e-11
CNAG_03231	311.813	1.1904	0.201441	5.90943	3.43289e-09	7.73704e-08		CNAG_00672	19627.8	1.0656	0.155879	6.83605	8.14067e-12	6.95243e-10
CNAG_04694	1239.78	1.18327	0.16457	7.19004	6.47706e-13	2.7602e-11		CNAG_04726	20172.2	1.06525	0.152041	7.00635	2.44607e-12	2.60592e-10
CNAG_03975	509.512	1.1721	0.268267	4.36915	1.24733e-05	0.000105945		CNAG_04804	1494.71	1.05292	0.134178	7.84716	4.25557e-15	8.69977e-13
CNAG_06741	650.129	1.17019	0.182028	6.42859	1.28789e-10	3.70144e-09		CNAG_05556	10009	1.05218	0.153439	6.8573	7.01763e-12	6.31921e-10
CNAG_01737	2170.03	1.16313	0.128968	9.01873	1.90284e-19	1.60336e-17		CNAG_02754	22740.3	1.04447	0.158242	6.60045	4.09909e-11	2.69613e-09
CNAG_03055	222.492	1.15923	0.166185	6.97552	3.04751e-12	1.15292e-10		CNAG_00640	51247.9	1.04405	0.144762	7.21218	5.50618e-13	6.94146e-11
CNAG_05884	2228.47	1.14088	0.19681	5.79689	6.75546e-09	1.41406e-07		CNAG_06447	15971.4	1.03364	0.162292	6.36899	1.90271e-10	1.09863e-08
CNAG_01803	1172.26	1.13938	0.220029	5.17833	2.23885e-07	3.19252e-06		CNAG_03780	23383.2	1.03309	0.156218	6.6131	3.76351e-11	2.49712e-09
CNAG_04348	420.245	1.1361	0.211984	5.35937	8.35147e-08	1.3792e-06		CNAG_01628	9349.82	1.02671	0.156842	6.54617	5.90306e-11	3.8163e-09
CNAG_03817	316.572	1.11238	0.262798	4.23284	2.30759e-05	0.000178796		CNAG_06231	15912	1.01986	0.1485	6.86774	6.52247e-12	6.01658e-10
CNAG_05425	3733.16	1.08811	0.175714	6.19251	5.92122e-10	1.55695e-08		CNAG_00779	20966.7	1.01704	0.148792	6.83535	8.18041e-12	6.95243e-10
CNAG_03645	2361.39	1.08	0.194329	5.55758	2.73541e-08	4.99634e-07		CNAG_03283	13369.6	1.01476	0.147826	6.86455	6.67025e-12	6.07877e-10
CNAG_01148	2331.45	1.07777	0.146965	7.33352	2.24182e-13	1.00139e-11		CNAG_01496	1381.53	1.01352	0.169338	5.98516	2.16182e-09	9.50697e-08
CNAG_07502	2072.97	1.05057	0.142399	7.37765	1.61108e-13	7.37415e-12		CNAG_00771	10809.2	1.01073	0.141547	7.14062	9.29095e-13	1.09807e-10
CNAG_05602	3642.02	1.05045	0.240377	4.37002	1.24235e-05	0.000105642		CNAG_06001	755.47	1.00952	0.198889	5.07579	3.85882e-07	1.14463e-05
CNAG_06297	894.754	1.03045	0.220649	4.67009	3.01071e-06	3.16658e-05		CNAG_05800	13085.9	1.00907	0.158769	6.35555	2.07677e-10	1.16361e-08
CNAG_06658	1572.02	1.02778	0.136891	7.50803	6.00216e-14	2.90889e-12		CNAG_02191	435.697	1.00793	0.254853	3.95495	7.65503e-05	0.00112651
CNAG_02156	1454.11	1.02214	0.125987	8.11303	4.93711e-16	2.88257e-14		CNAG_03015	6582.1	1.0043	0.157878	6.36122	2.00161e-10	1.1428e-08
CNAG_07913	105.914	1.00185	0.196058	5.10998	3.22192e-07	4.37686e-06		CNAG_04298	554.871	0.999139	0.226125	4.41852	9.93782e-06	0.000198337
CNAG_03064	416.634	0.999676	0.224691	4.44912	8.62228e-06	7.76843e-05		CNAG_03226	4381.1	0.99523	0.301578	3.30007	0.000966603	0.0087248
CNAG_01390	919.006	0.993059	0.190192	5.22134	1.7763e-07	2.60817e-06		CNAG_06644	3406.12	0.99031	0.0975885	10.1478	3.38885e-24	1.70889e-21
CNAG_00141	1133.28	0.977626	0.128832	7.58836	3.23972e-14	1.5909e-12		CNAG_05104	115.938	0.986953	0.341451	2.89047	0.00384668	0.0252613
CNAG_03951	734.137	0.973324	0.198594	4.90108	9.53109e-07	1.14729e-05		CNAG_01224	26965.9	0.978864	0.15531	6.30265	2.92596e-10	1.60377e-08
CNAG_05818	2566.2	0.970216	0.195143	4.97181	6.63294e-07	8.29397e-06		CNAG_01577	39513.2	0.977486	0.282616	3.45871	0.000542775	0.00558578
CNAG_06935	1492.38	0.948178	0.115712	8.19433	2.51997e-16	1.51916e-14		CNAG_02928	29642.1	0.976602	0.151607	6.44166	1.18172e-10	7.15084e-09
CNAG_12212	395.982	0.941969	0.164264	5.73449	9.7804e-09	1.9707e-07		CNAG_02330	19578.2	0.976266	0.165134	5.91196	3.38066e-09	1.42857e-07
CNAG_02440	2566.8	0.941477	0.277727	3.38993	0.000699105	0.00309484		CNAG_06843	136.656	0.974872	0.255218	3.81975	0.000133585	0.0017826
CNAG_07413	1675.5	0.941056	0.217738	4.32197	1.5464e-05	0.000126983		CNAG_03198	37283.5	0.973393	0.134741	7.22416	5.0421e-13	6.46415e-11
CNAG_06798	837.126	0.933557	0.176469	5.29022	1.22171e-07	1.91522e-06		CNAG_01181	24830.5	0.973127	0.13214	7.36438	1.77973e-13	2.63959e-11
CNAG_06509	280.9	0.929999	0.15381	6.04643	1.48087e-09	3.55361e-08		CNAG_01486	19694.5	0.972621	0.153024	6.35602	2.07046e-10	1.16361e-08
CNAG_12913	656.645	0.929296	0.205074	4.53153	5.8559e-06	5.53846e-05		CNAG_06095	36474.5	0.971515	0.142592	6.81324	9.54237e-12	7.9317e-10
CNAG_05154	1049.75	0.92783	0.175222	5.29517	1.18905e-07	1.87193e-06		CNAG_06633	23798.6	0.966455	0.145914	6.62347	3.5086e-11	2.3909e-09
CNAG_06112	3211.94	0.923719	0.142853	6.4662	1.00498e-10	2.98077e-09		CNAG_03053	15249.8	0.961402	0.153954	6.24472	4.24556e-10	2.2301e-08
CNAG_12405	494.964	0.915734	0.206533	4.43384	9.25677e-06	8.2104e-05		CNAG_02234	18897.7	0.959364	0.143024	6.70771	1.97708e-11	1.4519e-09
CNAG_03226	4381.1	0.909503	0.301546	3.01613	0.00256022	0.0092066		CNAG_01951	16181.8	0.950951	0.149506	6.36062	2.00941e-10	1.1428e-08
CNAG_01639	2297.53	0.904937	0.163104	5.54822	2.88594e-08	5.23208e-07		CNAG_07839	24522.4	0.945997	0.1373	6.88999	5.57977e-12	5.27567e-10
CNAG_03578	511.02	0.903147	0.152079	5.93867	2.87352e-09	6.57628e-08		CNAG_03000	31649.3	0.943278	0.151296	6.23466	4.52772e-10	2.36191e-08
CNAG_05457	2878.6	0.902709	0.160952	5.60858	2.03999e-08	3.81983e-07		CNAG_01480	12186.9	0.938897	0.138745	6.76708	1.31411e-11	1.05058e-09
CNAG_02307	1758.33	0.900013	0.0988707	9.10293	8.79246e-20	7.58094e-18		CNAG_00034	21627	0.938124	0.146137	6.41947	1.36747e-10	8.14449e-09
CNAG_05228	593.96	0.892809	0.159428	5.60009	2.14242e-08	4.00152e-07		CNAG_04799	21744.5	0.937739	0.159266	5.88788	3.91176e-09	1.60807e-07
CNAG_13046	74.9626	0.886617	0.240895	3.68051	0.000232771	0.00123198		CNAG_05525	18079.2	0.932745	0.135303	6.89377	5.43344e-12	5.20235e-10
CNAG_05104	115.938	0.871109	0.340348	2.55947	0.0104833	0.0295342		CNAG_04021	13397.1	0.930233	0.147626	6.30128	2.95193e-10	1.60636e-08
CNAG_12459	46.3247	0.864864	0.351567	2.46002	0.0138928	0.0370159		CNAG_01153	12295.5	0.926906	0.137222	6.7548	1.43029e-11	1.12695e-09
CNAG_01528	566.398	0.860044	0.123965	6.93782	3.982e-12	1.46898e-10		CNAG_00821	9415.32	0.925885	0.148704	6.22636	4.77396e-10	2.4733e-08
CNAG_02565	1036.44	0.846454	0.148591	5.69654	1.2226e-08	2.40467e-07		CNAG_04064	5710.19	0.922757	0.214181	4.30831	1.64508e-05	0.000306487
CNAG_00930	4324.17	0.843906	0.147849	5.70791	1.14371e-08	2.2615e-07		CNAG_00040	2236.01	0.919367	0.157506	5.83703	5.31385e-09	2.16097e-07
CNAG_07889	284.46	0.843775	0.185627	4.54555	5.47925e-06	5.22892e-05		CNAG_03577	15598.9	0.910128	0.135022	6.74059	1.57744e-11	1.21752e-09
CNAG_01564	1065.85	0.839673	0.164322	5.10992	3.22288e-07	4.37686e-06		CNAG_03311	2013.35	0.909045	0.183425	4.95594	7.19798e-07	1.99434e-05
CNAG_00237	2448.54	0.820524	0.130719	6.27703	3.45111e-10	9.37361e-09		CNAG_02182	7611.08	0.907647	0.243103	3.73359	0.000188766	0.00237181
CNAG_12425	145.91	0.819479	0.23667	3.46254	0.000535104	0.00248142		CNAG_05232	39976.9	0.907384	0.139621	6.49892	8.09003e-11	4.97504e-09
CNAG_12271	61.575	0.818508	0.318908	2.56659	0.0102703	0.0290442		CNAG_05555	27009	0.899795	0.132978	6.76649	1.31948e-11	1.05058e-09
CNAG_01577	39513.2	0.817134	0.282612	2.89136	0.00383578	0.0129183		CNAG_00370	15842.5	0.898743	0.133547	6.72978	1.6992e-11	1.29092e-09
CNAG_06001	755.47	0.803287	0.198745	4.04179	5.30448e-05	0.000360851		CNAG_06811	11324	0.887214	0.148172	5.98773	2.12793e-09	9.46803e-08
CNAG_06094	259.006	0.799989	0.15734	5.08445	3.68685e-07	4.93466e-06		CNAG_00703	22697.1	0.886954	0.150508	5.89305	3.79126e-09	1.56705e-07
CNAG_02191	435.697	0.797447	0.254636	3.13171	0.0017379	0.00664711		CNAG_01639	2297.53	0.883923	0.163331	5.41185	6.23763e-08	2.1544e-06
CNAG_06347	18094.5	0.796359	0.228677	3.48246	0.000496828	0.00232574		CNAG_04762	19285.8	0.882751	0.138559	6.37096	1.87852e-10	1.09301e-08
CNAG_03122	816.327	0.79391	0.153758	5.16336	2.42556e-07	3.40635e-06		CNAG_01976	17430.2	0.880591	0.143588	6.13275	8.6375e-10	4.18808e-08
CNAG_05199	14713.9	0.780649	0.31978	2.44121	0.0146382	0.0385449		CNAG_02144	20254.8	0.868646	0.120719	7.19561	6.21836e-13	7.71076e-11
CNAG_06917	10425.4	0.780032	0.140521	5.55102	2.84014e-08	5.16167e-07		CNAG_05465	17823.9	0.864431	0.139075	6.21557	5.11374e-10	2.63131e-08
CNAG_01003	1791.02	0.778852	0.109641	7.10363	1.21518e-12	4.94408e-11		CNAG_02577	1452.03	0.855301	0.204944	4.17334	3.00173e-05	0.00051253
CNAG_04259	2020.93	0.774712	0.125301	6.18282	6.29651e-10	1.6382e-08		CNAG_04553	119.755	0.854278	0.237365	3.599	0.000319439	0.00366652
CNAG_03986	1439.57	0.769977	0.1427	5.39576	6.82342e-08	1.14593e-06		CNAG_01141	690.617	0.848032	0.165533	5.12303	3.00669e-07	9.0829e-06
CNAG_00669	502.357	0.755236	0.107354	7.035	1.99264e-12	7.85926e-11		CNAG_00334	27369	0.846409	0.130079	6.50691	7.67143e-11	4.79559e-09
CNAG_00122	420.478	0.750339	0.195629	3.83552	0.000125301	0.00074091		CNAG_01990	22982.2	0.845085	0.140226	6.02661	1.67439e-09	7.58389e-08
CNAG_02204	609.766	0.744899	0.150247	4.95783	7.12833e-07	8.86855e-06		CNAG_06605	20248.7	0.844636	0.141224	5.98082	2.22014e-09	9.65121e-08
CNAG_06755	2528.32	0.740943	0.12835	5.77281	7.796e-09	1.61023e-07		CNAG_04883	22734.3	0.842093	0.142731	5.89984	3.63846e-09	1.52052e-07
CNAG_12800	49.3551	0.738915	0.315383	2.34292	0.0191337	0.047915		CNAG_01884	35622	0.840459	0.139323	6.03243	1.61508e-09	7.40393e-08
CNAG_00520	4159.45	0.738317	0.175003	4.21888	2.45518e-05	0.000188459		CNAG_00116	16496.8	0.840249	0.127843	6.5725	4.94782e-11	3.22632e-09
CNAG_05234	1618.91	0.73795	0.161882	4.55857	5.15041e-06	4.96623e-05		CNAG_01170	19712.1	0.835251	0.13955	5.9853	2.15985e-09	9.50697e-08
CNAG_05412	123.248	0.736928	0.307197	2.39887	0.0164455	0.0423857		CNAG_03739	21708.6	0.830924	0.120405	6.90109	5.16066e-12	5.00452e-10
CNAG_00785	11610.8	0.734346	0.130464	5.62874	1.81533e-08	3.45145e-07		CNAG_03747	25909	0.825895	0.162415	5.08508	3.67466e-07	1.09519e-05
CNAG_01117	26695.9	0.731876	0.0794541	9.2113	3.22196e-20	2.91352e-18		CNAG_05904	20650.9	0.821153	0.149308	5.49971	3.80411e-08	1.36371e-06
CNAG_01629	379.239	0.728802	0.157123	4.63842	3.51076e-06	3.61058e-05		CNAG_04348	420.245	0.82081	0.213592	3.84289	0.000121593	0.00165122
CNAG_04114	14053.6	0.72876	0.172294	4.22974	2.33964e-05	0.000180713		CNAG_07567	292.224	0.813036	0.251828	3.22854	0.00124425	0.0105274
CNAG_02880	5400.36	0.72269	0.146265	4.94097	7.77366e-07	9.60847e-06		CNAG_03578	511.02	0.804011	0.153233	5.24699	1.54605e-07	4.91356e-06
CNAG_07974	378.481	0.717627	0.108639	6.60562	3.95848e-11	1.26164e-09		CNAG_00520	4159.45	0.790158	0.175079	4.51315	6.3872e-06	0.00013571
CNAG_01485	2957.16	0.71599	0.109422	6.54337	6.01479e-11	1.83538e-09		CNAG_02714	13501.2	0.789314	0.137913	5.72327	1.04493e-08	4.11659e-07
CNAG_00472	460.816	0.714115	0.137202	5.20485	1.94152e-07	2.81729e-06		CNAG_03951	734.137	0.788992	0.199395	3.95693	7.59199e-05	0.00112379
CNAG_02546	1522.75	0.714022	0.152266	4.68931	2.74131e-06	2.91633e-05		CNAG_03127	21468.3	0.787529	0.139927	5.62815	1.8215e-08	6.95849e-07
CNAG_01132	286.455	0.713554	0.1975	3.61294	0.000302747	0.00152278		CNAG_02359	26618.7	0.782045	0.139959	5.58766	2.30147e-08	8.66086e-07
CNAG_04064	5710.19	0.713345	0.214156	3.33096	0.000865461	0.00372239		CNAG_00656	38094.4	0.78133	0.140369	5.56626	2.6026e-08	9.60296e-07
CNAG_07743	317.976	0.712563	0.178095	4.00103	6.30663e-05	0.000417906		CNAG_02493	3370.37	0.779153	0.148001	5.26451	1.40567e-07	4.56331e-06
CNAG_03892	9831	0.711652	0.296257	2.40214	0.0162993	0.0420528		CNAG_00692	342.785	0.773373	0.2058	3.75788	0.000171356	0.00218572
CNAG_06863	1631.79	0.708941	0.117249	6.04644	1.48081e-09	3.55361e-08		CNAG_05602	3642.02	0.764217	0.240559	3.17684	0.00148889	0.0120749
CNAG_07633	579.63	0.696763	0.128049	5.44139	5.28655e-08	9.09508e-07		CNAG_00716	16292.1	0.764201	0.161139	4.7425	2.11097e-06	5.20111e-05
CNAG_01152	22070.6	0.690628	0.146179	4.72455	2.30627e-06	2.51427e-05		CNAG_06113	43518.2	0.763253	0.113765	6.70901	1.95953e-11	1.4519e-09
CNAG_04762	19285.8	0.684636	0.138548	4.94151	7.75201e-07	9.60847e-06		CNAG_02190	675.203	0.754749	0.204717	3.68679	0.000227102	0.00274848
CNAG_04037	889.803	0.682527	0.140311	4.8644	1.14805e-06	1.3577e-05		CNAG_03722	4714.58	0.751358	0.143008	5.25394	1.48877e-07	4.77162e-06
CNAG_03954	211.416	0.681733	0.143102	4.76396	1.89828e-06	2.12422e-05		CNAG_00057	7058.04	0.747542	0.237373	3.14923	0.00163699	0.0128446
CNAG_03457	3531.24	0.679571	0.110541	6.14765	7.86373e-10	2.01763e-08		CNAG_06443	22804.7	0.74196	0.200624	3.69825	0.000217087	0.0026442
CNAG_01480	12186.9	0.674547	0.138736	4.86209	1.16154e-06	1.36969e-05		CNAG_05425	3733.16	0.74192	0.175944	4.2168	2.47794e-05	0.000434132
CNAG_06456	2259.93	0.672473	0.136122	4.94024	7.80284e-07	9.62697e-06		CNAG_00233	1382.53	0.735975	0.189763	3.87839	0.000105152	0.00146128
CNAG_00292	1301.72	0.672236	0.276342	2.43263	0.0149898	0.0393031		CNAG_01485	2957.16	0.734672	0.109682	6.69821	2.10988e-11	1.53453e-09
CNAG_06516	485.863	0.669756	0.167494	3.9987	6.36921e-05	0.000420924		CNAG_03961	730.459	0.731424	0.150567	4.85781	1.1869e-06	3.07456e-05
CNAG_13118	198.603	0.666003	0.228346	2.91664	0.00353822	0.0120821		CNAG_06535	495.149	0.72216	0.221672	3.25778	0.00112287	0.009729
CNAG_02101	230.03	0.665327	0.193752	3.4339	0.000594954	0.00271148		CNAG_03975	509.512	0.706011	0.269591	2.61882	0.00882342	0.0464766
CNAG_05800	13085.9	0.662312	0.158771	4.1715	3.02606e-05	0.000224607		CNAG_05125	1806.78	0.699184	0.139163	5.02423	5.05467e-07	1.44557e-05
CNAG_02182	7611.08	0.661498	0.24309	2.7212	0.00650444	0.0199712		CNAG_04983	1375.12	0.693289	0.119067	5.82268	5.79112e-09	2.33e-07
CNAG_01404	3707.88	0.659829	0.127529	5.17395	2.29199e-07	3.24955e-06		CNAG_06755	2528.32	0.691984	0.128617	5.3802	7.44017e-08	2.53502e-06
CNAG_00334	27369	0.657564	0.130069	5.05549	4.29291e-07	5.60527e-06		CNAG_03150	139.76	0.691487	0.196026	3.52752	0.000419466	0.00457181
CNAG_06441	2138.84	0.655432	0.0995838	6.58171	4.65065e-11	1.46121e-09		CNAG_05366	3188.4	0.671505	0.121679	5.51865	3.41614e-08	1.23635e-06
CNAG_03780	23383.2	0.651194	0.156221	4.16842	3.06723e-05	0.000226981		CNAG_02136	798.631	0.670383	0.140141	4.78362	1.72165e-06	4.32642e-05
CNAG_00302	535.561	0.648102	0.178734	3.62607	0.000287769	0.00145752		CNAG_06141	391.459	0.670083	0.173423	3.86386	0.000111607	0.00152658
CNAG_02190	675.203	0.644607	0.20437	3.15412	0.00160984	0.00623991		CNAG_04694	1239.78	0.669014	0.165575	4.04054	5.33279e-05	0.00083514
CNAG_03897	338.263	0.641116	0.226032	2.83639	0.00456265	0.0148712		CNAG_01003	1791.02	0.663966	0.110093	6.03093	1.63018e-09	7.42814e-08
CNAG_06063	1024.77	0.635624	0.182273	3.48721	0.000488094	0.00229355		CNAG_00237	2448.54	0.662284	0.131051	5.05362	4.33523e-07	1.26609e-05
CNAG_02316	1257.49	0.634815	0.134006	4.73722	2.16674e-06	2.38373e-05		CNAG_04119	1448.03	0.662118	0.133919	4.94418	7.64639e-07	2.08799e-05
CNAG_05595	1249.85	0.627569	0.182303	3.44245	0.000576466	0.00264184		CNAG_01397	2127.87	0.659734	0.10146	6.50238	7.90574e-11	4.90156e-09
CNAG_07638	2162.68	0.627289	0.163424	3.83841	0.000123833	0.000733407		CNAG_05457	2878.6	0.658244	0.161495	4.07595	4.58263e-05	0.000729747
CNAG_02065	578.783	0.627188	0.121449	5.16421	2.41457e-07	3.39734e-06		CNAG_01132	286.455	0.657361	0.199126	3.30122	0.000962639	0.0086994
CNAG_04068	7129.78	0.627085	0.149608	4.19153	2.77082e-05	0.000208163		CNAG_05884	2228.47	0.652588	0.197239	3.30862	0.000937568	0.00853401
CNAG_02209	3080.15	0.626071	0.142828	4.38339	1.16849e-05	0.000100282		CNAG_03438	5836.16	0.652369	0.198773	3.28197	0.00103085	0.00911524
CNAG_12130	83.8969	0.618925	0.251904	2.45699	0.0140107	0.0373032		CNAG_05554	1200.35	0.648348	0.138732	4.6734	2.96261e-06	6.89513e-05
CNAG_03150	139.76	0.617361	0.194122	3.18027	0.0014714	0.00580959		CNAG_04082	2592.64	0.648006	0.118491	5.46884	4.53001e-08	1.60117e-06
CNAG_03198	37283.5	0.609557	0.134743	4.52386	6.07228e-06	5.71395e-05		CNAG_04189	11012.7	0.646379	0.168776	3.8298	0.000128249	0.00172919
CNAG_02145	1284.41	0.609026	0.139469	4.36675	1.26109e-05	0.000106747		CNAG_04530	1829.94	0.646307	0.100699	6.41823	1.37865e-10	8.14699e-09
CNAG_07884	3294.93	0.605805	0.136474	4.43897	9.03903e-06	8.05582e-05		CNAG_12425	145.91	0.645285	0.239908	2.68972	0.00715122	0.0399496
CNAG_00754	2016.22	0.605634	0.160548	3.77229	0.000161754	0.000912788		CNAG_06063	1024.77	0.628623	0.182748	3.43983	0.000582076	0.00590983
CNAG_06123	4302.51	0.603339	0.0981823	6.14508	7.99211e-10	2.0435e-08		CNAG_01390	919.006	0.627544	0.191011	3.28538	0.00101845	0.00906302
CNAG_02354	2624.33	0.602456	0.131359	4.58632	4.51135e-06	4.44836e-05		CNAG_03897	338.263	0.623171	0.227243	2.74231	0.00610085	0.0356898
CNAG_07962	540.263	0.595706	0.218584	2.7253	0.0064244	0.0197582		CNAG_03986	1439.57	0.619795	0.14323	4.32726	1.50976e-05	0.000284076
CNAG_00386	2437.04	0.595345	0.138105	4.31083	1.62645e-05	0.000132238		CNAG_05423	593.804	0.616162	0.197614	3.11801	0.00182075	0.0140246
CNAG_02234	18897.7	0.594634	0.143027	4.1575	3.21748e-05	0.000236214		CNAG_00785	11610.8	0.61369	0.130529	4.70155	2.58195e-06	6.08408e-05
CNAG_05527	1224.79	0.592846	0.16197	3.66022	0.000251996	0.00130897		CNAG_02106	807.73	0.613253	0.103849	5.90526	3.52099e-09	1.4796e-07
CNAG_00233	1382.53	0.589896	0.189592	3.1114	0.001862	0.00701919		CNAG_03055	222.492	0.610237	0.172495	3.53771	0.000403611	0.00443094
CNAG_00486	1122.92	0.586935	0.131187	4.47403	7.67584e-06	7.0094e-05		CNAG_02710	5702.46	0.595302	0.111067	5.35983	8.33008e-08	2.81289e-06
CNAG_02754	22740.3	0.584703	0.15825	3.69481	0.000220054	0.00117388		CNAG_12212	395.982	0.588788	0.166692	3.5322	0.000412115	0.0045108
CNAG_06447	15971.4	0.584235	0.162302	3.59969	0.000318599	0.00159057		CNAG_06509	280.9	0.587272	0.157129	3.7375	0.000185857	0.00233914
CNAG_03961	730.459	0.58267	0.150199	3.87931	0.000104751	0.000639285		CNAG_03064	416.634	0.586475	0.226606	2.58808	0.00965125	0.0494594
CNAG_04004	29757.5	0.578078	0.147029	3.93172	8.43417e-05	0.000530444		CNAG_01400	4189.35	0.580235	0.136634	4.24663	2.17012e-05	0.000389899
CNAG_06492	411.285	0.577982	0.124326	4.64894	3.33648e-06	3.46984e-05		CNAG_06630	1872.53	0.578158	0.12392	4.66558	3.07747e-06	7.11866e-05
CNAG_06231	15912	0.575389	0.14851	3.87442	0.000106881	0.000650673		CNAG_04080	595.959	0.576621	0.151827	3.79788	0.000145941	0.00191982
CNAG_06605	20248.7	0.574627	0.141219	4.06904	4.72072e-05	0.000327141		CNAG_03439	5148.14	0.576232	0.0901318	6.39321	1.62436e-10	9.52452e-09
CNAG_05125	1806.78	0.57386	0.139014	4.12807	3.65817e-05	0.000261575		CNAG_01629	379.239	0.573031	0.159033	3.60323	0.000314285	0.00361284
CNAG_06034	2554.26	0.570685	0.123231	4.63103	3.63858e-06	3.71626e-05		CNAG_06138	2217.06	0.569029	0.169701	3.35313	0.000799034	0.00755486
CNAG_02212	6903.25	0.568111	0.11498	4.94093	7.77489e-07	9.60847e-06		CNAG_00754	2016.22	0.568932	0.160768	3.53885	0.00040188	0.00441834
CNAG_00779	20966.7	0.566737	0.1488	3.80872	0.000139687	0.000812267		CNAG_01140	778.349	0.567105	0.17667	3.20996	0.00132752	0.0110832
CNAG_05091	1168.08	0.566182	0.125756	4.50223	6.72457e-06	6.22506e-05		CNAG_07413	1675.5	0.566474	0.218188	2.59627	0.00942424	0.0485592
CNAG_12342	96.4135	0.561063	0.224437	2.49987	0.0124238	0.0338438		CNAG_00774	1497.15	0.563728	0.168202	3.3515	0.000803763	0.00758062
CNAG_02067	1108.16	0.560863	0.183235	3.0609	0.00220673	0.00810847		CNAG_01596	624.558	0.556996	0.145831	3.81945	0.000133748	0.0017826
CNAG_02928	29642.1	0.558869	0.151611	3.6862	0.000227624	0.00121078		CNAG_03985	1586.6	0.556176	0.149663	3.71618	0.000202256	0.00249199
CNAG_02136	798.631	0.557008	0.139732	3.98626	6.71233e-05	0.00044046		CNAG_06741	650.129	0.553572	0.183945	3.00944	0.00261729	0.0186942
CNAG_04190	4057.2	0.555522	0.10929	5.08303	3.71453e-07	4.95382e-06		CNAG_04452	591.043	0.553318	0.119879	4.61562	3.91921e-06	8.87572e-05
CNAG_04189	11012.7	0.554844	0.168749	3.28798	0.00100911	0.00423552		CNAG_04656	1532.17	0.550725	0.157735	3.49145	0.000480403	0.00510361
CNAG_06443	22804.7	0.554554	0.200619	2.76422	0.00570594	0.017943		CNAG_04633	430.806	0.549804	0.197142	2.78888	0.00528912	0.0317767
CNAG_01153	12295.5	0.550043	0.137228	4.00826	6.11687e-05	0.000406057		CNAG_07889	284.46	0.549121	0.188315	2.91597	0.00354584	0.0237773
CNAG_06882	532.08	0.548989	0.130966	4.19186	2.76678e-05	0.00020807		CNAG_00256	3864.86	0.545886	0.131849	4.14023	3.46962e-05	0.00057177
CNAG_03106	974.9	0.548371	0.126879	4.32201	1.54616e-05	0.000126983		CNAG_03645	2361.39	0.544247	0.194801	2.79385	0.0052084	0.0314667
CNAG_06630	1872.53	0.548306	0.123622	4.43534	9.19291e-06	8.16398e-05		CNAG_05228	593.96	0.543646	0.161126	3.37403	0.000740756	0.00708087
CNAG_04983	1375.12	0.547324	0.118807	4.60684	4.08828e-06	4.12443e-05		CNAG_02565	1036.44	0.542939	0.149393	3.63429	0.000278749	0.00326387
CNAG_00034	21627	0.544233	0.146141	3.72402	0.000196076	0.00106513		CNAG_03353	1252.17	0.541908	0.136041	3.98343	6.79285e-05	0.00101947
CNAG_00640	51247.9	0.542645	0.144767	3.7484	0.000177969	0.000987021		CNAG_01360	3356.02	0.541639	0.154776	3.4995	0.000466134	0.00498704
CNAG_04726	20172.2	0.541093	0.152054	3.55856	0.000372887	0.00181905		CNAG_00122	420.478	0.537443	0.196882	2.72978	0.00633773	0.0367673
CNAG_04320	4378.11	0.54027	0.121811	4.43532	9.19342e-06	8.16398e-05		CNAG_03231	311.813	0.534271	0.205398	2.60115	0.00929127	0.0481694
CNAG_03053	15249.8	0.539606	0.153963	3.50479	0.000456966	0.00216927		CNAG_01128	1557.58	0.533961	0.204967	2.60511	0.00918456	0.0477799
CNAG_01141	690.617	0.538528	0.165492	3.25409	0.00113754	0.00468085		CNAG_06516	485.863	0.533093	0.169033	3.15378	0.00161173	0.0126991
CNAG_06626	2560.32	0.53834	0.113246	4.75371	1.99715e-06	2.22022e-05		CNAG_02067	1108.16	0.530717	0.183657	2.88973	0.00385577	0.025295
CNAG_05555	27009	0.538247	0.13298	4.04758	5.17495e-05	0.000353011		CNAG_07502	2072.97	0.525273	0.143064	3.67159	0.000241042	0.00287577
CNAG_04709	2613.61	0.53428	0.120548	4.43211	9.33166e-06	8.26694e-05		CNAG_05091	1168.08	0.524323	0.126315	4.15091	3.31153e-05	0.000550515
CNAG_06141	391.459	0.533634	0.172844	3.08738	0.00201931	0.00750158		CNAG_04400	564.443	0.523855	0.162157	3.23054	0.00123556	0.0104871
CNAG_01755	804.348	0.533604	0.144534	3.6919	0.000222584	0.00118653		CNAG_06094	259.006	0.517704	0.161142	3.21271	0.00131488	0.0109898
CNAG_03311	2013.35	0.532232	0.183446	2.9013	0.00371616	0.0125823		CNAG_07974	378.481	0.516609	0.111744	4.62316	3.77943e-06	8.63674e-05
CNAG_06840	30525.5	0.531368	0.0900474	5.90098	3.61339e-09	8.09465e-08		CNAG_02101	230.03	0.516381	0.196416	2.62902	0.00856319	0.0455805
CNAG_00774	1497.15	0.530542	0.167901	3.15986	0.00157845	0.00614394		CNAG_04209	6678.97	0.515068	0.177681	2.89883	0.00374552	0.0247217
CNAG_00453	1366.26	0.53027	0.192757	2.75097	0.00594185	0.0185154		CNAG_00453	1366.26	0.510435	0.193085	2.64357	0.00820361	0.0441338
CNAG_03779	1215.55	0.529645	0.137131	3.86233	0.000112309	0.000675953		CNAG_04180	1270.76	0.509967	0.117427	4.34285	1.40647e-05	0.00026663
CNAG_03647	692.463	0.529629	0.121879	4.34553	1.38937e-05	0.000116409		CNAG_02563	1446.04	0.507889	0.160157	3.1712	0.00151813	0.0122428
CNAG_02563	1446.04	0.528275	0.159846	3.3049	0.000950116	0.00403038		CNAG_05511	2287.03	0.507174	0.125851	4.02996	5.57859e-05	0.000863636
CNAG_01486	19694.5	0.527929	0.153032	3.4498	0.000560992	0.0025837		CNAG_00486	1122.92	0.505646	0.131829	3.83561	0.000125251	0.00169179
CNAG_05904	20650.9	0.52709	0.149306	3.53028	0.000415119	0.00199877		CNAG_03263	6251.04	0.503569	0.095061	5.29732	1.17513e-07	3.91573e-06
CNAG_02095	3353.53	0.521078	0.111919	4.65584	3.22657e-06	3.37447e-05		CNAG_00417	10478.4	0.501957	0.117106	4.28635	1.8163e-05	0.000331847
CNAG_05465	17823.9	0.52007	0.139076	3.73946	0.000184413	0.00101409		CNAG_04259	2020.93	0.493949	0.125891	3.92361	8.72303e-05	0.00124964
CNAG_06222	21396	0.519401	0.156037	3.32871	0.000872487	0.00374609		CNAG_05595	1249.85	0.490875	0.182965	2.68288	0.00729902	0.0404635
CNAG_06785	1381.78	0.51921	0.136368	3.80743	0.000140417	0.000814707		CNAG_02354	2624.33	0.489232	0.131657	3.71597	0.000202429	0.00249199
CNAG_04119	1448.03	0.518867	0.133727	3.88005	0.000104435	0.000637877		CNAG_06830	1869.43	0.488273	0.117522	4.15474	3.25662e-05	0.000546189
CNAG_07535	594.142	0.518542	0.14766	3.51173	0.000445192	0.00212289		CNAG_01874	1083.42	0.487352	0.137073	3.55542	0.000377371	0.00422254
CNAG_01884	35622	0.517384	0.139323	3.71356	0.000204368	0.00110451		CNAG_06798	837.126	0.485177	0.177708	2.73018	0.00632992	0.0367673
CNAG_01496	1381.53	0.516918	0.169495	3.04975	0.00229033	0.00836181		CNAG_05070	4568.99	0.480422	0.16458	2.91908	0.00351061	0.0235953
CNAG_01791	2166.35	0.516442	0.135063	3.82371	0.00013146	0.000771184		CNAG_04287	1036.1	0.478015	0.0883808	5.40858	6.35262e-08	2.18415e-06
CNAG_02086	1093.68	0.515879	0.138148	3.73424	0.000188282	0.00103034		CNAG_04896	646.607	0.476281	0.109283	4.35824	1.31111e-05	0.00025299
CNAG_06923	92458.2	0.515686	0.0901759	5.71866	1.07365e-08	2.14008e-07		CNAG_05537	1110.94	0.475984	0.153568	3.09951	0.00193843	0.0147154
CNAG_01400	4189.35	0.515057	0.136536	3.77233	0.000161732	0.000912788		CNAG_01385	1959.01	0.475939	0.134073	3.54986	0.000385438	0.00427476
CNAG_05070	4568.99	0.509909	0.16447	3.10032	0.00193314	0.00722855		CNAG_02842	1337.41	0.47418	0.129505	3.66147	0.000250769	0.00296841
CNAG_05556	10009	0.507976	0.153468	3.30997	0.000933065	0.00396486		CNAG_01528	566.398	0.471115	0.126047	3.73761	0.000185779	0.00233914
CNAG_05366	3188.4	0.506151	0.12159	4.16278	3.14394e-05	0.000231273		CNAG_03857	6321.81	0.470214	0.118685	3.96186	7.43688e-05	0.00110299
CNAG_03015	6582.1	0.505613	0.157912	3.20185	0.00136547	0.00545231		CNAG_02546	1522.75	0.469355	0.152872	3.07025	0.00213879	0.0159074
CNAG_01385	1959.01	0.505011	0.133746	3.7759	0.000159431	0.000903808		CNAG_03863	1804.9	0.469185	0.112864	4.15707	3.22356e-05	0.000542279
CNAG_02378	2335.28	0.504258	0.157849	3.19457	0.00140041	0.00555522		CNAG_02212	6903.25	0.466215	0.115103	4.0504	5.11296e-05	0.000804042
CNAG_00040	2236.01	0.500214	0.157544	3.17508	0.00149797	0.00589255		CNAG_05527	1224.79	0.463152	0.162502	2.85013	0.00437019	0.0279899
CNAG_01890	5895.63	0.49969	0.148913	3.35558	0.000791987	0.00345243		CNAG_07535	594.142	0.461924	0.148671	3.10703	0.00188976	0.0144392
CNAG_04951	2255.1	0.497184	0.119701	4.15355	3.2736e-05	0.000238915		CNAG_04037	889.803	0.461551	0.141413	3.26385	0.00109908	0.00955564
CNAG_06644	3406.12	0.497184	0.0976587	5.09103	3.56121e-07	4.79244e-06		CNAG_01564	1065.85	0.461534	0.165413	2.79019	0.00526772	0.0317534
CNAG_01360	3356.02	0.496617	0.154644	3.21135	0.00132111	0.00529515		CNAG_06125	214720	0.46089	0.107441	4.2897	1.78915e-05	0.000327679
CNAG_04211	3213.22	0.494123	0.113856	4.33989	1.42553e-05	0.000118634		CNAG_03890	737.94	0.459786	0.121586	3.78156	0.000155849	0.00202203
CNAG_00929	868.917	0.493378	0.149784	3.29394	0.000987934	0.00416697		CNAG_06742	959.88	0.457657	0.0852499	5.36842	7.94295e-08	2.69419e-06
CNAG_06095	36474.5	0.492163	0.142598	3.4514	0.000557679	0.00257164		CNAG_05216	2263.87	0.457654	0.12958	3.53184	0.000412675	0.0045108
CNAG_00771	10809.2	0.491517	0.141572	3.47185	0.000516894	0.002406		CNAG_02086	1093.68	0.453684	0.138724	3.2704	0.00107394	0.00941284
CNAG_02842	1337.41	0.491106	0.129045	3.8057	0.000141402	0.000818498		CNAG_00512	1813.2	0.453168	0.0884266	5.1248	2.9786e-07	9.04826e-06
CNAG_03390	832.028	0.490668	0.0974013	5.0376	4.7141e-07	6.13246e-06		CNAG_07638	2162.68	0.45094	0.163961	2.75029	0.00595423	0.0349944
CNAG_02687	1429.32	0.489618	0.142943	3.42526	0.000614209	0.00277705		CNAG_01755	804.348	0.449241	0.145415	3.08936	0.00200587	0.015127
CNAG_01113	842.416	0.488856	0.149361	3.27298	0.0010642	0.00444067		CNAG_00386	2437.04	0.447968	0.138446	3.23568	0.00121354	0.0103253
CNAG_07429	1696.69	0.488107	0.0815723	5.98373	2.18079e-09	5.08509e-08		CNAG_06840	30525.5	0.444848	0.0900854	4.93807	7.88987e-07	2.14673e-05
CNAG_05554	1200.35	0.488044	0.138537	3.52284	0.000426953	0.00205042		CNAG_05110	959.297	0.441373	0.121543	3.6314	0.000281884	0.00328532
CNAG_04180	1270.76	0.486732	0.116959	4.16155	3.16098e-05	0.000232296		CNAG_06935	1492.38	0.44028	0.117434	3.74918	0.000177411	0.0022478
CNAG_00822	2175.58	0.486689	0.0944501	5.15287	2.56535e-07	3.58907e-06		CNAG_02204	609.766	0.439984	0.151874	2.89704	0.00376703	0.0248421
CNAG_02330	19578.2	0.483202	0.165144	2.92594	0.0034342	0.0117891		CNAG_07965	7709.92	0.439804	0.113408	3.87807	0.000105288	0.00146128
CNAG_05816	766.976	0.482265	0.107198	4.49881	6.83359e-06	6.31022e-05		CNAG_04709	2613.61	0.439125	0.120863	3.63325	0.000279876	0.003272
CNAG_06633	23798.6	0.480184	0.145923	3.29067	0.000999487	0.00420374		CNAG_01991	7475.65	0.43899	0.116157	3.77929	0.000157278	0.00203359
CNAG_01983	2526.46	0.479475	0.128725	3.72481	0.000195464	0.00106336		CNAG_06112	3211.94	0.436634	0.143323	3.04651	0.00231517	0.0169689
CNAG_04799	21744.5	0.478836	0.159274	3.00637	0.00264383	0.0094797		CNAG_01943	2004.8	0.436129	0.0916426	4.75902	1.94534e-06	4.84031e-05
CNAG_06606	2614.78	0.478378	0.0828545	5.77371	7.7544e-09	1.60611e-07		CNAG_00407	3807.54	0.429141	0.115556	3.7137	0.000204254	0.00250808
CNAG_00116	16496.8	0.477967	0.127846	3.73861	0.00018504	0.00101635		CNAG_04976	5078.45	0.429022	0.139568	3.07393	0.00211261	0.0157501
CNAG_02520	846.696	0.477429	0.121148	3.94089	8.11813e-05	0.000514456		CNAG_02316	1257.49	0.428696	0.134811	3.17997	0.00147288	0.0119666
CNAG_03588	5423.72	0.476584	0.0783071	6.08609	1.15704e-09	2.84088e-08		CNAG_04848	4397.65	0.428062	0.160473	2.6675	0.00764176	0.0418554
CNAG_01181	24830.5	0.471189	0.132151	3.56553	0.000363122	0.00177843		CNAG_05238	253.162	0.426383	0.153616	2.77565	0.00550919	0.0327606
CNAG_07839	24522.4	0.470615	0.137309	3.42741	0.000609369	0.0027619		CNAG_06248	3265.64	0.426012	0.0952761	4.47134	7.77316e-06	0.000159772
CNAG_00672	19627.8	0.470321	0.155897	3.01688	0.00255393	0.00918846		CNAG_05122	1546.06	0.425066	0.130874	3.24791	0.00116256	0.00998139
CNAG_03577	15598.9	0.469286	0.135033	3.47534	0.000510208	0.00237937		CNAG_03354	345.79	0.423015	0.110718	3.82067	0.000133091	0.0017826
CNAG_04664	800.861	0.468998	0.132443	3.54114	0.000398401	0.00193167		CNAG_05234	1618.91	0.421201	0.162528	2.59156	0.00955418	0.0490839
CNAG_05537	1110.94	0.468303	0.153185	3.0571	0.00223491	0.00819984		CNAG_04951	2255.1	0.419507	0.120004	3.49576	0.000472707	0.005036
CNAG_00280	3121.03	0.466725	0.0883874	5.28045	1.28868e-07	2.00697e-06		CNAG_01404	3707.88	0.419449	0.127811	3.28178	0.00103155	0.00911524
CNAG_03354	345.79	0.46508	0.107944	4.30853	1.64344e-05	0.000133327		CNAG_02378	2335.28	0.418115	0.158127	2.64418	0.008189	0.0441179
CNAG_04804	1494.71	0.464856	0.134323	3.46073	0.000538704	0.002495		CNAG_07884	3294.93	0.414188	0.136749	3.02882	0.00245507	0.0178046
CNAG_03766	625.829	0.46469	0.133375	3.48407	0.000493848	0.00231325		CNAG_03954	211.416	0.413524	0.147468	2.80417	0.0050446	0.0306978
CNAG_00370	15842.5	0.463669	0.133558	3.47168	0.000517216	0.002406		CNAG_02095	3353.53	0.413073	0.112151	3.68317	0.000230352	0.00277449
CNAG_04360	772.767	0.458257	0.0999045	4.58695	4.49769e-06	4.44079e-05		CNAG_01113	842.416	0.412355	0.150083	2.74751	0.00600501	0.0352381
CNAG_04082	2592.64	0.45747	0.118386	3.86423	0.000111442	0.000672371		CNAG_06406	694.167	0.410189	0.126175	3.25095	0.00115022	0.00990915
CNAG_04021	13397.1	0.453488	0.147641	3.07156	0.00212946	0.00787136		CNAG_02065	578.783	0.409074	0.123263	3.31872	0.000904308	0.00831128
CNAG_01224	26965.9	0.453003	0.15532	2.91658	0.00353893	0.0120821		CNAG_01660	970.687	0.406711	0.106761	3.80955	0.000139222	0.0018475
CNAG_01991	7475.65	0.451476	0.116065	3.88984	0.000100309	0.000618674		CNAG_06492	411.285	0.405909	0.126577	3.2068	0.00134219	0.011181
CNAG_03260	1371.64	0.450471	0.131258	3.43195	0.000599251	0.00272939		CNAG_01869	552.251	0.404165	0.153774	2.62831	0.00858099	0.0455805
CNAG_01874	1083.42	0.448859	0.136634	3.28512	0.0010194	0.00427052		CNAG_00929	868.917	0.404008	0.150518	2.68411	0.00727226	0.0403576
CNAG_00609	923.651	0.447548	0.124539	3.59363	0.000326097	0.00161801		CNAG_04186	1701.89	0.40215	0.119531	3.36441	0.000767081	0.00729836
CNAG_06138	2217.06	0.446704	0.16959	2.63403	0.00843777	0.024818		CNAG_03926	917.331	0.401726	0.110594	3.63244	0.000280753	0.00327718
CNAG_06558	825.998	0.445301	0.133119	3.34513	0.000822455	0.00357055		CNAG_07926	2958.49	0.400741	0.102633	3.90461	9.43787e-05	0.00133187
CNAG_03353	1252.17	0.44518	0.135726	3.27998	0.00103813	0.00433921		CNAG_06471	884.091	0.399484	0.118245	3.37843	0.000729008	0.00704242
CNAG_00593	712.029	0.445106	0.0977762	4.55229	5.30643e-06	5.09678e-05		CNAG_01822	1476.16	0.397455	0.087696	4.5322	5.83732e-06	0.000125436
CNAG_05238	253.162	0.444624	0.151636	2.93217	0.00336601	0.0115666		CNAG_02520	846.696	0.39483	0.122099	3.23369	0.00122203	0.0103859
CNAG_02144	20254.8	0.444429	0.120727	3.68126	0.000232082	0.00123045		CNAG_03466	1925.41	0.391094	0.109346	3.57667	0.000348005	0.00394059
CNAG_03283	13369.6	0.439807	0.147853	2.97463	0.00293343	0.0103564		CNAG_02307	1758.33	0.39015	0.100021	3.90066	9.59301e-05	0.00134873
CNAG_01951	16181.8	0.435632	0.149522	2.91349	0.00357411	0.0121745		CNAG_03779	1215.55	0.387835	0.137807	2.81434	0.00488781	0.0302548
CNAG_01596	624.558	0.432124	0.145241	2.97521	0.00292789	0.010353		CNAG_00930	4324.17	0.387639	0.148141	2.61668	0.00887889	0.0467362
CNAG_04400	564.443	0.429442	0.161556	2.65816	0.00785697	0.0233598		CNAG_02145	1284.41	0.385766	0.140194	2.75167	0.00592928	0.0348748
CNAG_00821	9415.32	0.427907	0.14873	2.87706	0.00401396	0.0134191		CNAG_00609	923.651	0.385715	0.125354	3.077	0.00209097	0.015644
CNAG_05525	18079.2	0.427063	0.135318	3.15599	0.00159953	0.00620646		CNAG_04360	772.767	0.384309	0.101114	3.80074	0.000144265	0.00190108
CNAG_03985	1586.6	0.42558	0.149473	2.8472	0.0044106	0.0144583		CNAG_03606	3767.37	0.384009	0.0963381	3.98606	6.71799e-05	0.00101024
CNAG_03000	31649.3	0.422019	0.151304	2.78921	0.00528367	0.0168076		CNAG_03389	3720.54	0.383844	0.135379	2.83533	0.00457786	0.0289281
CNAG_01914	1193.68	0.419125	0.0824484	5.08349	3.70563e-07	4.95085e-06		CNAG_02687	1429.32	0.382761	0.143411	2.66898	0.00760819	0.0417319
CNAG_06125	214720	0.417693	0.107438	3.88774	0.000101182	0.000621325		CNAG_07664	1455.85	0.38183	0.084346	4.52694	5.98426e-06	0.000128229
CNAG_04350	2031.16	0.417299	0.159892	2.60988	0.00905728	0.0262959		CNAG_04664	800.861	0.379751	0.13339	2.84692	0.00441451	0.0281546
CNAG_04080	595.959	0.417216	0.151388	2.75594	0.00585243	0.0183337		CNAG_03106	974.9	0.378297	0.127788	2.96035	0.00307288	0.021209
CNAG_03466	1925.41	0.416673	0.10896	3.82407	0.000131265	0.000770647		CNAG_03332	846.249	0.377893	0.124578	3.0334	0.00241817	0.0175875
CNAG_00512	1813.2	0.416558	0.0880123	4.73296	2.21274e-06	2.42714e-05		CNAG_04179	4017.46	0.375436	0.12646	2.96881	0.0029896	0.0207082
CNAG_03606	3767.37	0.415014	0.0960996	4.31858	1.57033e-05	0.000128442		CNAG_02209	3080.15	0.375028	0.143147	2.61988	0.00879599	0.0463967
CNAG_03747	25909	0.41228	0.162419	2.53836	0.0111372	0.0309297		CNAG_07740	3842.92	0.371131	0.114569	3.23937	0.00119795	0.0102042
CNAG_01990	22982.2	0.412124	0.140232	2.93886	0.00329422	0.0113771		CNAG_00472	460.816	0.370775	0.139422	2.65938	0.00782847	0.0427428
CNAG_03127	21468.3	0.412043	0.13993	2.94464	0.00323336	0.0111982		CNAG_03260	1371.64	0.370195	0.131798	2.8088	0.0049727	0.0305057
CNAG_05232	39976.9	0.410595	0.139627	2.94065	0.00327524	0.0113221		CNAG_05132	8356.21	0.367552	0.12039	3.053	0.00226565	0.0166869
CNAG_03810	1738.93	0.409111	0.100145	4.08516	4.40457e-05	0.000307821		CNAG_01797	831.399	0.363456	0.118759	3.06044	0.00221013	0.0163896
CNAG_03722	4714.58	0.408295	0.143012	2.85497	0.00430411	0.0141718		CNAG_05202	1135.3	0.362688	0.109273	3.31909	0.000903125	0.00831051
CNAG_04287	1036.1	0.407076	0.0875428	4.65002	3.31896e-06	3.45647e-05		CNAG_03766	625.829	0.360595	0.134643	2.67816	0.00740274	0.0409315
CNAG_05122	1546.06	0.407045	0.130521	3.11862	0.00181699	0.00688701		CNAG_06495	5797.8	0.358399	0.108206	3.3122	0.000925669	0.00844603
CNAG_01628	9349.82	0.406665	0.156885	2.59212	0.00953872	0.0273319		CNAG_06456	2259.93	0.357901	0.136622	2.61964	0.00880218	0.046397
CNAG_05762	31754.6	0.406338	0.157221	2.5845	0.00975204	0.0278228		CNAG_04190	4057.2	0.357604	0.109553	3.2642	0.00109772	0.00955484
CNAG_03739	21708.6	0.405811	0.120413	3.37016	0.000751249	0.00329811		CNAG_03721	3543.37	0.356175	0.105265	3.38359	0.000715459	0.00694703
CNAG_01869	552.251	0.405575	0.152873	2.65302	0.00797756	0.0236899		CNAG_06775	2292.29	0.354565	0.115264	3.07612	0.00209713	0.0156591
CNAG_02106	807.73	0.402751	0.103459	3.89284	9.9078e-05	0.000613242		CNAG_00280	3121.03	0.350213	0.0888048	3.94363	8.02576e-05	0.00116969
CNAG_00874	1847.39	0.402433	0.114744	3.50721	0.000452838	0.00215381		CNAG_00669	502.357	0.349341	0.110476	3.16213	0.00156618	0.0124475
CNAG_07664	1455.85	0.401342	0.0836883	4.79568	1.62124e-06	1.84946e-05		CNAG_02075	791.609	0.348645	0.103219	3.37773	0.00073086	0.00705131
CNAG_02714	13501.2	0.400319	0.13792	2.90255	0.00370143	0.0125439		CNAG_07851	7934.77	0.34817	0.121765	2.85936	0.004245	0.0272805
CNAG_00703	22697.1	0.399567	0.150518	2.65462	0.00793986	0.0235874		CNAG_06558	825.998	0.346743	0.134052	2.58664	0.0096918	0.049533
CNAG_06113	43518.2	0.397923	0.113767	3.4977	0.000469286	0.00222206		CNAG_02567	877.219	0.346117	0.121796	2.84177	0.00448632	0.0285404
CNAG_00417	10478.4	0.396507	0.117064	3.3871	0.000706362	0.00312138		CNAG_06441	2138.84	0.344334	0.100289	3.4334	0.000596056	0.0060244
CNAG_05511	2287.03	0.395592	0.125682	3.14755	0.00164645	0.00635193		CNAG_06882	532.08	0.344079	0.132919	2.58864	0.00963549	0.0494121
CNAG_01660	970.687	0.395504	0.10604	3.72976	0.000191661	0.00104498		CNAG_05900	3602.65	0.339843	0.0979414	3.46987	0.00052072	0.00539551
CNAG_01054	839.986	0.392436	0.101877	3.85204	0.000117137	0.000701023		CNAG_00874	1847.39	0.338781	0.11523	2.94005	0.00328158	0.0224226
CNAG_00256	3864.86	0.392392	0.13177	2.97785	0.00290279	0.0102839		CNAG_05816	766.976	0.336665	0.108562	3.10113	0.00192781	0.01467
CNAG_05579	4098.62	0.390769	0.0884026	4.42034	9.85477e-06	8.62729e-05		CNAG_03457	3531.24	0.330199	0.110946	2.97622	0.00291828	0.0203259
CNAG_04896	646.607	0.390173	0.108443	3.59795	0.000320732	0.00159613		CNAG_01843	2652.52	0.329383	0.0996218	3.30634	0.000945249	0.00858327
CNAG_03701	4761.62	0.390162	0.0738895	5.28034	1.28945e-07	2.00697e-06		CNAG_05579	4098.62	0.326134	0.0886739	3.6779	0.000235158	0.00281446
CNAG_06811	11324	0.386173	0.148194	2.60587	0.00916424	0.0265032		CNAG_06101	121092	0.325614	0.0809811	4.02087	5.79843e-05	0.000889641
CNAG_01413	6013.17	0.384909	0.107742	3.57249	0.0003536	0.00173524		CNAG_07363	6842.63	0.32283	0.120643	2.67591	0.00745261	0.0411171
CNAG_00716	16292.1	0.381729	0.161142	2.3689	0.0178413	0.0453059		CNAG_00822	2175.58	0.322094	0.0949969	3.39057	0.000697472	0.00679856
CNAG_02567	877.219	0.381363	0.120925	3.15371	0.00161208	0.00624209		CNAG_03647	692.463	0.321112	0.12343	2.60158	0.00927954	0.0481416
CNAG_02075	791.609	0.378178	0.102164	3.70168	0.000214177	0.00114915		CNAG_03748	3333.86	0.319304	0.102482	3.11571	0.001835	0.0141056
CNAG_06830	1869.43	0.377809	0.117267	3.2218	0.00127389	0.00514762		CNAG_06123	4302.51	0.319262	0.0985195	3.2406	0.0011928	0.0101832
CNAG_03965	2150.21	0.376313	0.11755	3.2013	0.0013681	0.00545987		CNAG_04211	3213.22	0.318525	0.114174	2.78981	0.00527392	0.0317564
CNAG_03332	846.249	0.375562	0.123905	3.03105	0.00243706	0.00882794		CNAG_06626	2560.32	0.315683	0.1137	2.77646	0.00549537	0.0327299
CNAG_04883	22734.3	0.374304	0.14274	2.62227	0.00873454	0.0255118		CNAG_00902	1022.03	0.31239	0.107938	2.89417	0.00380167	0.0250268
CNAG_01976	17430.2	0.372537	0.143603	2.59421	0.00948084	0.0272312		CNAG_05827	2651.14	0.311411	0.0824719	3.77596	0.000159389	0.00205387
CNAG_04976	5078.45	0.366992	0.139483	2.63109	0.0085112	0.0249844		CNAG_01526	3789.11	0.310546	0.0793341	3.91442	9.06236e-05	0.00128849
CNAG_00656	38094.4	0.365029	0.140372	2.60043	0.00931062	0.0268318		CNAG_05105	4000.1	0.310301	0.114108	2.71937	0.00654068	0.037594
CNAG_03672	1955.21	0.358654	0.0814991	4.40071	1.07897e-05	9.32467e-05		CNAG_00138	1726	0.309462	0.0757564	4.08496	4.40839e-05	0.000709469
CNAG_07628	5496.07	0.356604	0.0926109	3.85056	0.000117847	0.000704704		CNAG_03390	832.028	0.30885	0.0988782	3.12354	0.00178689	0.0138139
CNAG_02359	26618.7	0.355588	0.139965	2.54055	0.0110678	0.0307831		CNAG_03839	2724.65	0.307939	0.0967494	3.18285	0.00145831	0.0118993
CNAG_00854	1890.18	0.354731	0.0694182	5.11006	3.22058e-07	4.37686e-06		CNAG_03965	2150.21	0.307481	0.117918	2.60758	0.00911854	0.0476176
CNAG_06495	5797.8	0.3547	0.10808	3.28183	0.00103137	0.00431579		CNAG_01413	6013.17	0.305782	0.10789	2.83422	0.00459382	0.0290047
CNAG_07410	3662.47	0.351724	0.0677698	5.18998	2.10316e-07	3.02227e-06		CNAG_05777	739.726	0.305603	0.0916874	3.3331	0.000858848	0.00795144
CNAG_05557	1033.84	0.348312	0.0796683	4.37202	1.23102e-05	0.000104799		CNAG_07429	1696.69	0.302043	0.0824404	3.66378	0.000248522	0.00294642
CNAG_04530	1829.94	0.340364	0.100667	3.38107	0.00072203	0.00318303		CNAG_05895	2649.09	0.298166	0.0938649	3.17654	0.00149043	0.0120749
CNAG_04452	591.043	0.340212	0.119506	2.84681	0.004416	0.0144696		CNAG_00593	712.029	0.295444	0.099801	2.96033	0.00307312	0.021209
CNAG_07458	1294.19	0.338042	0.142502	2.37219	0.0176829	0.0449653		CNAG_04683	1123.66	0.293702	0.0997798	2.9435	0.00324527	0.0221946
CNAG_01170	19712.1	0.33691	0.139564	2.41402	0.0157774	0.0409914		CNAG_01199	2359.97	0.292102	0.0887447	3.29148	0.000996601	0.00889999
CNAG_01242	2811.48	0.334468	0.125556	2.6639	0.00772413	0.023048		CNAG_01320	1838.78	0.291414	0.0948147	3.07351	0.00211557	0.0157501
CNAG_01822	1476.16	0.333682	0.0871284	3.82977	0.000128264	0.000754224		CNAG_05557	1033.84	0.291405	0.080873	3.60325	0.000314267	0.00361284
CNAG_03848	3303.24	0.332821	0.097743	3.40506	0.000661483	0.00296548		CNAG_01922	1085.08	0.289642	0.110391	2.62378	0.00869598	0.0459975
CNAG_06742	959.88	0.332504	0.084638	3.92854	8.54615e-05	0.000536577		CNAG_06799	2738.74	0.289423	0.0935446	3.09396	0.00197506	0.0149393
CNAG_03863	1804.9	0.330905	0.112637	2.93778	0.00330567	0.0114007		CNAG_01054	839.986	0.289258	0.10305	2.80697	0.00500097	0.0305296
CNAG_07926	2958.49	0.330641	0.102433	3.22787	0.00124717	0.00505341		CNAG_07628	5496.07	0.286906	0.0927989	3.0917	0.00199017	0.0150386
CNAG_02860	21970.3	0.328158	0.0605475	5.41985	5.96504e-08	1.01447e-06		CNAG_04284	4511.09	0.282771	0.0721472	3.91936	8.87855e-05	0.00126712
CNAG_02605	1152.39	0.325312	0.0704884	4.61511	3.92889e-06	3.99625e-05		CNAG_03810	1738.93	0.282137	0.100773	2.79974	0.00511435	0.0309975
CNAG_05216	2263.87	0.323442	0.129431	2.49895	0.0124562	0.0339069		CNAG_04716	3144.66	0.280928	0.0907382	3.09603	0.0019613	0.014865
CNAG_01357	961.792	0.322343	0.111903	2.88056	0.00396974	0.0133012		CNAG_01117	26695.9	0.277313	0.0795526	3.4859	0.000490478	0.00518586
CNAG_05827	2651.14	0.317021	0.082121	3.86041	0.000113195	0.00068018		CNAG_06686	1035.96	0.270203	0.0808586	3.34167	0.000832759	0.00779578
CNAG_03748	3333.86	0.315694	0.102252	3.08741	0.00201907	0.00750158		CNAG_01914	1193.68	0.266847	0.083555	3.19367	0.00140478	0.0115875
CNAG_03890	737.94	0.315523	0.121092	2.60565	0.00917012	0.0265093		CNAG_00046	4534.02	0.26526	0.102607	2.58521	0.00973197	0.0496712
CNAG_03439	5148.14	0.314306	0.0900917	3.48874	0.00048531	0.00228336		CNAG_04613	3082.62	0.263549	0.0742593	3.54904	0.000386642	0.00427567
CNAG_06471	884.091	0.312965	0.117734	2.65823	0.00785522	0.0233598		CNAG_03641	3392.42	0.259	0.0773319	3.3492	0.000810457	0.00763424
CNAG_03839	2724.65	0.312818	0.0964418	3.24359	0.00118032	0.00482472		CNAG_02739	2091.12	0.258867	0.0960575	2.69492	0.00704061	0.0396539
CNAG_00138	1726	0.312484	0.075167	4.1572	3.22167e-05	0.000236288		CNAG_05624	1027.66	0.255385	0.0936367	2.7274	0.00638351	0.0369151
CNAG_05110	959.297	0.311607	0.121152	2.57203	0.0101104	0.0286687		CNAG_01000	2719.9	0.252077	0.0845214	2.9824	0.00285997	0.0200676
CNAG_03320	4356.04	0.309455	0.0725122	4.26763	1.9756e-05	0.00015701		CNAG_07410	3662.47	0.237101	0.0682006	3.47653	0.000507952	0.00533376
CNAG_05132	8356.21	0.306546	0.120329	2.54757	0.0108477	0.0302959		CNAG_03701	4761.62	0.2371	0.0742104	3.19498	0.00139842	0.0115842
CNAG_05777	739.726	0.305123	0.0905251	3.37059	0.000750069	0.00329488		CNAG_03672	1955.21	0.235889	0.0821824	2.87031	0.00410068	0.0265334
CNAG_02475	1314.7	0.303772	0.116412	2.60946	0.00906842	0.0263179		CNAG_02605	1152.39	0.228669	0.0717158	3.18854	0.00142993	0.0117552
CNAG_02710	5702.46	0.299564	0.111056	2.69742	0.00698788	0.0211836		CNAG_01266	3278.66	0.223265	0.0561548	3.97589	7.01168e-05	0.00104815
CNAG_04179	4017.46	0.2991	0.126345	2.36733	0.0179168	0.0454353		CNAG_03588	5423.72	0.218974	0.0786663	2.78358	0.0053763	0.0321219
CNAG_06799	2738.74	0.297044	0.0932311	3.1861	0.00144205	0.00570283		CNAG_07598	3004.43	0.21516	0.0747426	2.87868	0.00399347	0.0260148
CNAG_05900	3602.65	0.296501	0.0977475	3.03334	0.00241865	0.00876982		CNAG_00410	2873.61	0.185126	0.0584054	3.16966	0.00152615	0.0122807
CNAG_02062	680.305	0.296026	0.107615	2.75078	0.00594542	0.0185154		CNAG_04321	2137.25	0.177608	0.0681729	2.60525	0.00918064	0.0477799
CNAG_01943	2004.8	0.295816	0.0914054	3.2363	0.00121088	0.00493336		CNAG_01378	3000.16	-0.162803	0.0614023	-2.65141	0.00801563	0.0435247
CNAG_06406	694.167	0.294064	0.125561	2.34201	0.0191804	0.0480159		CNAG_00190	3419.31	-0.200846	0.076868	-2.61286	0.00897875	0.047107
CNAG_06686	1035.96	0.292538	0.0798343	3.66431	0.000248003	0.00129412		CNAG_02921	9112.05	-0.200944	0.0733045	-2.74123	0.006121	0.0357523
CNAG_01797	831.399	0.289955	0.118144	2.45426	0.0141176	0.0375241		CNAG_03320	4356.04	-0.208782	0.0732025	-2.85211	0.00434299	0.0278393
CNAG_04683	1123.66	0.285482	0.0991058	2.88058	0.00396948	0.0133012		CNAG_07376	1367.2	-0.215793	0.0825783	-2.6132	0.00897	0.047107
CNAG_01000	2719.9	0.284452	0.0841515	3.38023	0.000724242	0.00319088		CNAG_06215	769.503	-0.226991	0.0858129	-2.64518	0.00816474	0.0440624
CNAG_05105	4000.1	0.283174	0.113955	2.48497	0.0129563	0.0349095		CNAG_06360	1856.05	-0.228376	0.0764231	-2.98831	0.00280523	0.0197569
CNAG_03263	6251.04	0.282348	0.0950109	2.97175	0.00296111	0.0104258		CNAG_06601	2068.74	-0.240188	0.0591392	-4.06141	4.87772e-05	0.000770252
CNAG_05502	2671.91	0.277149	0.0891089	3.11023	0.0018694	0.00703636		CNAG_01547	3649.41	-0.247272	0.0574538	-4.30385	1.67856e-05	0.000310431
CNAG_05895	2649.09	0.274442	0.0935813	2.93266	0.00336073	0.0115584		CNAG_05348	4645.37	-0.251508	0.0661487	-3.80217	0.000143436	0.00189408
CNAG_06775	2292.29	0.272502	0.115046	2.36864	0.0178536	0.0453217		CNAG_05502	2671.91	-0.252282	0.0900847	-2.8005	0.00510241	0.03095
CNAG_03926	917.331	0.272194	0.110139	2.47136	0.01346	0.0360181		CNAG_07372	2621.01	-0.252893	0.0790791	-3.19797	0.00138397	0.0114785
CNAG_06248	3265.64	0.271209	0.0951123	2.85146	0.00435184	0.0142973		CNAG_02860	21970.3	-0.253089	0.0607369	-4.16697	3.08676e-05	0.000523504
CNAG_01397	2127.87	0.266757	0.101537	2.6272	0.00860897	0.0252314		CNAG_02057	1446.23	-0.255314	0.080228	-3.18236	0.00146081	0.0119068
CNAG_05202	1135.3	0.264298	0.108782	2.4296	0.0151156	0.0395212		CNAG_01778	2398.55	-0.256082	0.0568123	-4.50751	6.55927e-06	0.000138588
CNAG_01266	3278.66	0.255842	0.0556197	4.59985	4.22788e-06	4.24218e-05		CNAG_05285	4081.39	-0.257	0.082269	-3.1239	0.00178469	0.0138139
CNAG_04613	3082.62	0.254853	0.0739409	3.44671	0.000567452	0.0026088		CNAG_06871	4486.04	-0.261365	0.0724605	-3.607	0.00030976	0.00357713
CNAG_03641	3392.42	0.251827	0.0770386	3.26884	0.00107991	0.00449609		CNAG_03258	1908.88	-0.276463	0.104982	-2.63345	0.00845228	0.0451505
CNAG_01843	2652.52	0.250527	0.0993461	2.52176	0.011677	0.0321519		CNAG_05741	1600.88	-0.283147	0.0815724	-3.47111	0.000518306	0.00537787
CNAG_06101	121092	0.249079	0.0809746	3.07602	0.00209787	0.00776231		CNAG_04855	1079.43	-0.284051	0.102613	-2.76816	0.00563729	0.0334961
CNAG_04321	2137.25	0.247559	0.0675118	3.66691	0.000245501	0.00128463		CNAG_05248	4896.83	-0.288391	0.0637299	-4.52521	6.03362e-06	0.000128922
CNAG_07598	3004.43	0.245578	0.0743635	3.30239	0.000958632	0.00406418		CNAG_05316	1527.78	-0.288865	0.0870302	-3.31914	0.000902956	0.00831051
CNAG_02921	9112.05	0.244934	0.0729777	3.35629	0.000789967	0.00344565		CNAG_06606	2614.78	-0.292301	0.0842863	-3.46796	0.000524434	0.00541916
CNAG_01320	1838.78	0.237139	0.094434	2.51116	0.0120336	0.0329502		CNAG_03949	541.609	-0.294049	0.104978	-2.80105	0.00509364	0.0309464
CNAG_04716	3144.66	0.236799	0.0904997	2.61657	0.00888183	0.0258879		CNAG_03575	1901.83	-0.29504	0.11103	-2.65731	0.00787678	0.0428942
CNAG_01199	2359.97	0.231271	0.0884456	2.61484	0.00892687	0.0259842		CNAG_06483	2087.41	-0.295789	0.0992684	-2.97969	0.00288543	0.0201713
CNAG_05624	1027.66	0.227473	0.0928916	2.4488	0.0143333	0.0379983		CNAG_05783	8145.55	-0.297744	0.0484062	-6.15094	7.70268e-10	3.79684e-08
CNAG_01526	3789.11	0.193526	0.0791204	2.44596	0.0144465	0.0381757		CNAG_07445	40355.5	-0.300049	0.0864311	-3.47154	0.000517473	0.0053766
CNAG_00410	2873.61	0.185565	0.0579257	3.20351	0.00135766	0.00542404		CNAG_03266	12374.5	-0.30128	0.0965845	-3.11934	0.00181255	0.0139757
CNAG_05783	8145.55	0.160875	0.0478525	3.36189	0.000774104	0.00338642		CNAG_05013	24360.2	-0.302744	0.0916042	-3.30492	0.000950042	0.00860082
CNAG_06601	2068.74	-0.15179	0.0582602	-2.60537	0.00917741	0.0265201		CNAG_01151	1562.24	-0.30309	0.109947	-2.75668	0.00583911	0.0345259
CNAG_05348	4645.37	-0.160756	0.0657983	-2.44316	0.0145592	0.0383867		CNAG_06316	3447.53	-0.305355	0.0785318	-3.8883	0.000100949	0.00141404
CNAG_05741	1600.88	-0.194247	0.0806932	-2.40723	0.016074	0.0416017		CNAG_02841	2343.27	-0.307586	0.108867	-2.82534	0.004723	0.0296225
CNAG_01778	2398.55	-0.208199	0.0560885	-3.71197	0.000205654	0.00111065		CNAG_02139	5350.12	-0.308106	0.109833	-2.80522	0.00502818	0.0306472
CNAG_01192	545.256	-0.218932	0.0918168	-2.38445	0.0171049	0.0437656		CNAG_01382	1078.77	-0.308623	0.109959	-2.80672	0.00500486	0.0305296
CNAG_01547	3649.41	-0.226806	0.0569988	-3.97914	6.91653e-05	0.00045186		CNAG_01192	545.256	-0.309077	0.0941624	-3.28238	0.00102933	0.00911524
CNAG_05316	1527.78	-0.231504	0.0863022	-2.68249	0.00730772	0.0219735		CNAG_07794	3948.13	-0.310505	0.115613	-2.68574	0.00723696	0.0401976
CNAG_01127	2012.04	-0.24148	0.0907723	-2.66028	0.00780765	0.0232412		CNAG_01357	961.792	-0.311047	0.114343	-2.7203	0.00652236	0.0375172
CNAG_00046	4534.02	-0.244087	0.1027	-2.37671	0.0174677	0.0445331		CNAG_00869	1024.05	-0.312922	0.109436	-2.85942	0.00424422	0.0272805
CNAG_06360	1856.05	-0.249028	0.0757441	-3.28775	0.0010099	0.00423552		CNAG_03136	5659.01	-0.314696	0.119748	-2.62799	0.00858911	0.0455916
CNAG_01044	3692.93	-0.255479	0.0858954	-2.9743	0.00293655	0.0103564		CNAG_01837	4746.36	-0.315514	0.0696019	-4.53312	5.81181e-06	0.000125244
CNAG_06483	2087.41	-0.259028	0.0988193	-2.62123	0.00876123	0.0255665		CNAG_06422	6688.68	-0.318339	0.0730616	-4.35713	1.31778e-05	0.00025363
CNAG_00326	4207.99	-0.259396	0.108735	-2.38558	0.017052	0.0437058		CNAG_02477	1203.02	-0.322086	0.112334	-2.86721	0.00414109	0.026772
CNAG_02477	1203.02	-0.260803	0.111544	-2.33811	0.0193814	0.0483883		CNAG_07973	586.922	-0.327947	0.105068	-3.1213	0.00180056	0.0138974
CNAG_04284	4511.09	-0.262977	0.0722972	-3.63745	0.000275352	0.00140326		CNAG_04320	4378.11	-0.334156	0.122501	-2.72778	0.00637614	0.0369151
CNAG_00832	913.863	-0.26347	0.0907062	-2.90466	0.00367657	0.0124768		CNAG_07773	627.39	-0.334694	0.106233	-3.15056	0.0016296	0.0128132
CNAG_02027	2056.38	-0.267619	0.112776	-2.37302	0.0176431	0.0448795		CNAG_03279	976.418	-0.336816	0.098537	-3.41817	0.000630444	0.00629113
CNAG_03575	1901.83	-0.268124	0.110553	-2.42529	0.015296	0.0398804		CNAG_03924	396.706	-0.338623	0.119699	-2.82896	0.00467001	0.0294121
CNAG_01151	1562.24	-0.268269	0.109348	-2.45335	0.0141531	0.0375878		CNAG_02062	680.305	-0.339144	0.111197	-3.04994	0.00228884	0.0167922
CNAG_01382	1078.77	-0.279041	0.109117	-2.55727	0.0105498	0.0296537		CNAG_01420	2251.55	-0.340927	0.114277	-2.98335	0.00285115	0.0200242
CNAG_01378	3000.16	-0.288632	0.061132	-4.72145	2.34174e-06	2.54604e-05		CNAG_03321	4175.58	-0.341623	0.0990103	-3.45038	0.000559807	0.00574054
CNAG_06339	963.311	-0.290602	0.116177	-2.50136	0.0123716	0.0337388		CNAG_04030	1144.29	-0.342249	0.102613	-3.33533	0.000851993	0.00790733
CNAG_00782	1424.86	-0.298822	0.10365	-2.88299	0.00393921	0.0132109		CNAG_02112	805.645	-0.343175	0.0909393	-3.77368	0.00016086	0.00206929
CNAG_05012	1528.78	-0.299528	0.11983	-2.4996	0.0124333	0.033857		CNAG_04785	1070.41	-0.343977	0.118457	-2.90382	0.00368641	0.0244068
CNAG_03919	1471.25	-0.301291	0.0923488	-3.26253	0.00110421	0.00458032		CNAG_02780	2598.8	-0.344216	0.0908584	-3.78849	0.000151565	0.00198004
CNAG_01294	1138.14	-0.301387	0.107427	-2.80551	0.00502373	0.0161125		CNAG_02222	3080.27	-0.347997	0.0994627	-3.49877	0.000467412	0.00499362
CNAG_07973	586.922	-0.303379	0.103311	-2.93655	0.00331882	0.0114354		CNAG_03960	1577.93	-0.35076	0.103798	-3.37925	0.000726842	0.00703948
CNAG_07965	7709.92	-0.305355	0.11355	-2.68915	0.00716333	0.0216183		CNAG_06387	4007.68	-0.352853	0.0819623	-4.30506	1.66938e-05	0.000310251
CNAG_06690	3817.37	-0.307282	0.121337	-2.53247	0.0113262	0.0313257		CNAG_01567	793.242	-0.353433	0.111525	-3.16908	0.00152923	0.0122893
CNAG_07740	3842.92	-0.310741	0.114745	-2.70809	0.00676713	0.0206071		CNAG_00150	5792.35	-0.355434	0.0874018	-4.06667	4.769e-05	0.00075466
CNAG_01088	1246.05	-0.311359	0.104387	-2.98273	0.00285693	0.0101262		CNAG_00012	2270.78	-0.358896	0.0967751	-3.70855	0.000208446	0.00255128
CNAG_04415	580.876	-0.320185	0.0965077	-3.31772	0.000907562	0.00387648		CNAG_04730	2178.24	-0.359806	0.118137	-3.04566	0.00232169	0.0169956
CNAG_02739	2091.12	-0.322079	0.0963676	-3.34219	0.000831201	0.00360365		CNAG_05265	5070.11	-0.360643	0.118083	-3.05415	0.00225696	0.016639
CNAG_04783	1565.94	-0.324728	0.118133	-2.74883	0.00598088	0.0186102		CNAG_05005	2446.76	-0.366714	0.138652	-2.64484	0.00817286	0.0440624
CNAG_02757	2057.16	-0.327483	0.126422	-2.5904	0.00958658	0.0274246		CNAG_12748	543.134	-0.367476	0.120451	-3.05083	0.00228206	0.016775
CNAG_04520	1705.56	-0.328506	0.134955	-2.43419	0.0149251	0.0391612		CNAG_13094	295.191	-0.367892	0.128119	-2.87148	0.00408558	0.0264584
CNAG_04594	784.666	-0.336037	0.109216	-3.0768	0.00209234	0.0077496		CNAG_06555	1242.79	-0.370001	0.127459	-2.90289	0.00369739	0.0244254
CNAG_04705	1761.08	-0.336103	0.106307	-3.16162	0.00156894	0.00611942		CNAG_06018	1958.39	-0.372671	0.113165	-3.29317	0.000990635	0.00887154
CNAG_03493	1263.91	-0.339149	0.0843454	-4.02095	5.79637e-05	0.000389665		CNAG_04597	542.459	-0.373807	0.142027	-2.63193	0.00849002	0.0452446
CNAG_13094	295.191	-0.340769	0.125355	-2.71843	0.00655935	0.0200899		CNAG_04625	12055.7	-0.374908	0.12342	-3.03766	0.0023842	0.0173906
CNAG_05005	2446.76	-0.345306	0.138378	-2.49537	0.0125824	0.0341379		CNAG_00839	570.014	-0.375077	0.143759	-2.60906	0.00907909	0.0474926
CNAG_04030	1144.29	-0.346109	0.101828	-3.39897	0.000676402	0.00301595		CNAG_04346	1149.31	-0.377047	0.104453	-3.60974	0.000306506	0.00354497
CNAG_05965	1030.72	-0.348865	0.0670531	-5.20282	1.96286e-07	2.84269e-06		CNAG_00326	4207.99	-0.378904	0.108997	-3.47628	0.000508414	0.00533376
CNAG_02057	1446.23	-0.35276	0.0796926	-4.4265	9.57723e-06	8.45419e-05		CNAG_12285	718.551	-0.382519	0.135624	-2.82043	0.00479592	0.0299557
CNAG_01281	722.538	-0.355593	0.136886	-2.59774	0.00938393	0.0270011		CNAG_05333	777.446	-0.38297	0.13172	-2.90746	0.00364375	0.0242404
CNAG_00824	3340.06	-0.357211	0.12564	-2.84312	0.00446739	0.0146121		CNAG_01627	2266.42	-0.38788	0.108611	-3.57128	0.000355238	0.00401048
CNAG_02473	4182.76	-0.359507	0.105222	-3.41665	0.000633973	0.0028577		CNAG_02366	1997.16	-0.388052	0.104953	-3.69738	0.000217835	0.00264904
CNAG_05431	6957.13	-0.360767	0.139887	-2.57899	0.009909	0.0282271		CNAG_05831	473.08	-0.388575	0.146081	-2.65999	0.0078144	0.0427082
CNAG_07029	4296.13	-0.361013	0.105226	-3.43084	0.000601725	0.00273394		CNAG_06339	963.311	-0.38909	0.117457	-3.31261	0.000924291	0.00844364
CNAG_05319	1826.38	-0.362734	0.0950417	-3.81657	0.000135318	0.000789443		CNAG_05965	1030.72	-0.391106	0.0684315	-5.71529	1.09518e-08	4.27008e-07
CNAG_06317	1615.85	-0.364988	0.117393	-3.10912	0.00187644	0.00705567		CNAG_06405	2318.39	-0.391581	0.0972824	-4.0252	5.6928e-05	0.000875715
CNAG_06022	892.688	-0.365732	0.112908	-3.23922	0.00119857	0.00489124		CNAG_02757	2057.16	-0.391915	0.126851	-3.08957	0.00200447	0.015127
CNAG_02343	928.831	-0.367075	0.157671	-2.32812	0.0199059	0.0495309		CNAG_06658	1572.02	-0.393502	0.13927	-2.82547	0.00472111	0.0296225
CNAG_13168	727.84	-0.367595	0.154331	-2.38187	0.0172251	0.0440369		CNAG_07458	1294.19	-0.395083	0.144343	-2.73711	0.00619823	0.0361755
CNAG_03451	3681.57	-0.369032	0.0931086	-3.96345	7.38729e-05	0.000476734		CNAG_05667	757.087	-0.402573	0.120653	-3.33662	0.000848046	0.00789978
CNAG_07372	2621.01	-0.370624	0.0787697	-4.70516	2.5367e-06	2.73396e-05		CNAG_02680	2969.46	-0.403179	0.140262	-2.87447	0.00404705	0.0262538
CNAG_01420	2251.55	-0.371472	0.113921	-3.26077	0.00111109	0.00460007		CNAG_06026	4201.29	-0.403891	0.134761	-2.99709	0.00272566	0.0193586
CNAG_06215	769.503	-0.372682	0.0850189	-4.38352	1.16774e-05	0.000100282		CNAG_01281	722.538	-0.404028	0.138128	-2.92503	0.00344419	0.0232775
CNAG_00164	2372.77	-0.373255	0.106749	-3.49656	0.000471293	0.00222872		CNAG_05431	6957.13	-0.404451	0.139991	-2.88912	0.00386319	0.0253
CNAG_01574	5079.89	-0.37522	0.109338	-3.43175	0.000599708	0.00272979		CNAG_05892	4725.39	-0.407561	0.0956796	-4.25965	2.04751e-05	0.000370511
CNAG_03924	396.706	-0.37983	0.118026	-3.21818	0.00129006	0.00519597		CNAG_03467	822.507	-0.40892	0.115206	-3.54948	0.000385995	0.00427476
CNAG_01699	1172.89	-0.381765	0.134411	-2.84029	0.0045073	0.0147102		CNAG_01983	2526.46	-0.410215	0.129692	-3.16299	0.0015616	0.0124475
CNAG_00902	1022.03	-0.382204	0.108771	-3.51384	0.000441673	0.00211018		CNAG_00689	2146.56	-0.412357	0.118649	-3.47544	0.000510011	0.00534311
CNAG_02780	2598.8	-0.383174	0.0905391	-4.23214	2.31481e-05	0.000179168		CNAG_02940	3161.11	-0.416468	0.10201	-4.08263	4.45283e-05	0.000715099
CNAG_12285	718.551	-0.384612	0.134428	-2.86111	0.00422166	0.0139561		CNAG_06530	769.054	-0.419038	0.149151	-2.80948	0.00496209	0.03049
CNAG_06772	3445.79	-0.388238	0.0934277	-4.15549	3.24586e-05	0.000237358		CNAG_04350	2031.16	-0.423124	0.16137	-2.62207	0.00873973	0.0461321
CNAG_03258	1908.88	-0.388434	0.104696	-3.7101	0.000207178	0.00111755		CNAG_00309	2111.06	-0.423911	0.0962513	-4.40421	1.06168e-05	0.000210776
CNAG_00839	570.014	-0.393283	0.143008	-2.75008	0.00595802	0.0185469		CNAG_06034	2554.26	-0.426499	0.124294	-3.43137	0.000600547	0.00604061
CNAG_02940	3161.11	-0.394052	0.101742	-3.87306	0.000107477	0.000653767		CNAG_06924	2391.56	-0.426833	0.125705	-3.39553	0.000684966	0.00673743
CNAG_05248	4896.83	-0.394285	0.0635527	-6.20407	5.50227e-10	1.45712e-08		CNAG_00637	2150.96	-0.426858	0.152525	-2.79862	0.0051322	0.0310809
CNAG_02112	805.645	-0.396354	0.0898138	-4.41307	1.01915e-05	8.89062e-05		CNAG_06511	3472.56	-0.428009	0.111509	-3.83833	0.000123872	0.00167615
CNAG_06977	364.12	-0.39668	0.160807	-2.46681	0.0136321	0.0364128		CNAG_06977	364.12	-0.428219	0.162335	-2.63786	0.00834301	0.044693
CNAG_04467	523.003	-0.397905	0.108118	-3.68029	0.000232972	0.00123216		CNAG_02756	844.782	-0.428964	0.106449	-4.02976	5.58327e-05	0.000863636
CNAG_00441	11861.2	-0.402713	0.10011	-4.02268	5.75387e-05	0.000387511		CNAG_02475	1314.7	-0.431731	0.118366	-3.64742	0.000264889	0.00311869
CNAG_01953	374.071	-0.409779	0.164061	-2.49773	0.0124992	0.0339741		CNAG_02449	2989.89	-0.43221	0.140433	-3.07769	0.00208614	0.0156388
CNAG_03922	328.128	-0.411408	0.137623	-2.98938	0.00279545	0.00994163		CNAG_00003	873.374	-0.43365	0.134934	-3.21379	0.00130995	0.010985
CNAG_06086	1243.35	-0.4115	0.112877	-3.64556	0.00026681	0.00136913		CNAG_00599	1195.06	-0.434003	0.12671	-3.42516	0.000614427	0.00614752
CNAG_01336	350.477	-0.413942	0.17578	-2.35488	0.0185286	0.0466983		CNAG_01518	1272.51	-0.436084	0.101371	-4.30188	1.69353e-05	0.000312436
CNAG_06804	4031.72	-0.414413	0.0737437	-5.61964	1.91354e-08	3.60125e-07		CNAG_05260	24961.7	-0.437055	0.140815	-3.10375	0.00191083	0.0145659
CNAG_06387	4007.68	-0.416961	0.081743	-5.10088	3.38085e-07	4.58299e-06		CNAG_01499	1039.66	-0.437754	0.144622	-3.02689	0.00247083	0.0178846
CNAG_03721	3543.37	-0.4193	0.105558	-3.97222	7.12061e-05	0.000461937		CNAG_06519	936.391	-0.438409	0.117036	-3.74592	0.000179735	0.00227344
CNAG_07363	6842.63	-0.426602	0.12079	-3.53177	0.000412793	0.00199145		CNAG_03922	328.128	-0.441429	0.139992	-3.15324	0.00161471	0.0127093
CNAG_05982	1695.53	-0.428877	0.14184	-3.02367	0.00249727	0.00900645		CNAG_02595	1236.58	-0.443478	0.114665	-3.86761	0.000109908	0.00150606
CNAG_04845	1688.85	-0.431566	0.075022	-5.75253	8.79159e-09	1.79092e-07		CNAG_00409	2899.64	-0.444066	0.149278	-2.97477	0.00293211	0.0204034
CNAG_02449	2989.89	-0.431825	0.140224	-3.07953	0.00207329	0.00769056		CNAG_02800	4314.3	-0.446091	0.171785	-2.59679	0.00940991	0.0485592
CNAG_07823	647.595	-0.434326	0.150002	-2.89548	0.00378581	0.0127773		CNAG_07029	4296.13	-0.447737	0.105486	-4.24454	2.19047e-05	0.000392624
CNAG_02366	1997.16	-0.436292	0.104623	-4.17014	3.04419e-05	0.000225727		CNAG_00832	913.863	-0.448758	0.0920131	-4.8771	1.07654e-06	2.81764e-05
CNAG_04515	600.274	-0.442966	0.163464	-2.70988	0.00673085	0.0205135		CNAG_06325	3370.8	-0.449532	0.103054	-4.3621	1.28823e-05	0.000249211
CNAG_05285	4081.39	-0.44627	0.0821584	-5.43183	5.57795e-08	9.53007e-07		CNAG_07471	239.188	-0.449981	0.159684	-2.81795	0.00483319	0.0300358
CNAG_03960	1577.93	-0.44655	0.103405	-4.31848	1.57109e-05	0.000128442		CNAG_04594	784.666	-0.456116	0.110949	-4.11105	3.93865e-05	0.000642069
CNAG_07376	1367.2	-0.45208	0.0823557	-5.48936	4.03393e-08	7.12181e-07		CNAG_04946	505.469	-0.456442	0.115926	-3.93735	8.23852e-05	0.00119839
CNAG_13141	353.771	-0.452964	0.161043	-2.8127	0.00491278	0.0158384		CNAG_04783	1565.94	-0.456829	0.118752	-3.84691	0.000119617	0.00163024
CNAG_05180	2899.01	-0.453048	0.145562	-3.11241	0.00185566	0.00701157		CNAG_06317	1615.85	-0.460682	0.117968	-3.90515	9.41683e-05	0.00133138
CNAG_02688	215.229	-0.456706	0.178455	-2.55922	0.0104909	0.0295442		CNAG_03280	1741.93	-0.464701	0.068834	-6.75104	1.46791e-11	1.14466e-09
CNAG_07794	3948.13	-0.457016	0.115495	-3.95702	7.58906e-05	0.000486789		CNAG_06321	336.739	-0.468056	0.176493	-2.65199	0.00800198	0.0435133
CNAG_04209	6678.97	-0.458977	0.177808	-2.58131	0.00984275	0.0280708		CNAG_00581	20169.2	-0.470434	0.141109	-3.33383	0.000856599	0.00794034
CNAG_06786	674.816	-0.462512	0.147371	-3.13842	0.00169861	0.00652262		CNAG_01540	1991.68	-0.471015	0.141116	-3.3378	0.000844453	0.00788829
CNAG_01922	1085.08	-0.462712	0.111319	-4.15664	3.22965e-05	0.000236587		CNAG_06690	3817.37	-0.471107	0.121612	-3.87386	0.000107127	0.00147866
CNAG_05520	625.846	-0.466177	0.134789	-3.45857	0.000543055	0.00251358		CNAG_13168	727.84	-0.471577	0.15558	-3.03108	0.00243677	0.0176888
CNAG_04730	2178.24	-0.468458	0.117909	-3.97303	7.0963e-05	0.000461571		CNAG_04415	580.876	-0.471798	0.0992276	-4.75471	1.98732e-06	4.92856e-05
CNAG_06316	3447.53	-0.470843	0.0783833	-6.00693	1.89074e-09	4.43665e-08		CNAG_05630	2188.68	-0.472831	0.106399	-4.44395	8.8324e-06	0.000179592
CNAG_01056	197.997	-0.473381	0.196256	-2.41205	0.0158629	0.0411559		CNAG_02255	796.274	-0.474944	0.159438	-2.97887	0.00289317	0.0202059
CNAG_12752	116.894	-0.475284	0.200206	-2.37398	0.0175977	0.0447793		CNAG_02225	1553.12	-0.476059	0.14634	-3.25311	0.0011415	0.00985024
CNAG_04848	4397.65	-0.476257	0.160675	-2.9641	0.00303568	0.0106378		CNAG_00092	5175.56	-0.476271	0.100656	-4.73166	2.22689e-06	5.43362e-05
CNAG_07328	1503.05	-0.4777	0.148586	-3.21498	0.00130456	0.00524235		CNAG_03740	184.27	-0.477697	0.16987	-2.81213	0.00492139	0.0303578
CNAG_03467	822.507	-0.478153	0.114465	-4.17727	2.95029e-05	0.000219863		CNAG_05520	625.846	-0.478839	0.135889	-3.52376	0.000425469	0.00460006
CNAG_04186	1701.89	-0.478436	0.120283	-3.97758	6.96199e-05	0.000454429		CNAG_01257	5526.66	-0.47905	0.156261	-3.06571	0.00217157	0.0161353
CNAG_04508	333.432	-0.479232	0.173202	-2.76689	0.00565937	0.0178514		CNAG_05639	4477.22	-0.480066	0.126752	-3.78744	0.000152206	0.00198214
CNAG_07851	7934.77	-0.479388	0.121917	-3.9321	8.42078e-05	0.000530052		CNAG_04467	523.003	-0.482373	0.110158	-4.3789	1.19279e-05	0.000233133
CNAG_03321	4175.58	-0.483779	0.0988748	-4.89284	9.93889e-07	1.19058e-05		CNAG_00474	1692.88	-0.485993	0.102602	-4.73667	2.17255e-06	5.31818e-05
CNAG_03656	251.937	-0.486196	0.151942	-3.19988	0.00137487	0.00548099		CNAG_05521	8916.23	-0.486161	0.18419	-2.63946	0.00830377	0.0445775
CNAG_01559	2168.26	-0.487709	0.180859	-2.69663	0.00700458	0.0212256		CNAG_05392	7323.36	-0.486332	0.151265	-3.21509	0.00130403	0.0109475
CNAG_13186	500.953	-0.48886	0.134096	-3.64559	0.000266775	0.00136913		CNAG_04622	1400.47	-0.487272	0.138229	-3.52511	0.000423312	0.00458865
CNAG_05639	4477.22	-0.489188	0.126586	-3.86448	0.000111326	0.000672335		CNAG_04582	812.075	-0.488957	0.181707	-2.69091	0.0071257	0.0399054
CNAG_02755	2694.11	-0.49505	0.0851466	-5.8141	6.09624e-09	1.29523e-07		CNAG_06804	4031.72	-0.491694	0.0741152	-6.63419	3.26298e-11	2.26433e-09
CNAG_04727	432.263	-0.495808	0.177585	-2.79195	0.00523913	0.0166965		CNAG_02043	363.748	-0.493236	0.183336	-2.69034	0.00713802	0.0399054
CNAG_06405	2318.39	-0.495827	0.097027	-5.11019	3.21828e-07	4.37686e-06		CNAG_04358	2529.01	-0.500666	0.075628	-6.62012	3.58916e-11	2.42396e-09
CNAG_01128	1557.58	-0.496108	0.205606	-2.41291	0.0158258	0.0410882		CNAG_06272	961.639	-0.501111	0.144532	-3.46713	0.000526046	0.00542839
CNAG_06321	336.739	-0.501154	0.17505	-2.86292	0.00419754	0.0138913		CNAG_00283	2276.75	-0.5019	0.0924588	-5.42836	5.68728e-08	1.98242e-06
CNAG_06871	4486.04	-0.502593	0.0723874	-6.9431	3.83591e-12	1.42216e-10		CNAG_01294	1138.14	-0.502749	0.108845	-4.61895	3.85679e-06	8.7606e-05
CNAG_02756	844.782	-0.506154	0.105714	-4.78793	1.68507e-06	1.91052e-05		CNAG_01699	1172.89	-0.502979	0.135315	-3.71709	0.00020153	0.00249199
CNAG_07773	627.39	-0.50727	0.105548	-4.80604	1.53948e-06	1.76706e-05		CNAG_04807	2334.55	-0.503388	0.119733	-4.20424	2.61961e-05	0.00045551
CNAG_07471	239.188	-0.50735	0.157148	-3.22849	0.00124446	0.00504519		CNAG_06086	1243.35	-0.503845	0.113697	-4.43148	9.35894e-06	0.000188274
CNAG_05013	24360.2	-0.509577	0.09159	-5.56367	2.64156e-08	4.86034e-07		CNAG_02365	739.627	-0.504441	0.0915124	-5.51227	3.54239e-08	1.27593e-06
CNAG_01837	4746.36	-0.50986	0.0694953	-7.33661	2.19064e-13	9.84462e-12		CNAG_13186	500.953	-0.505887	0.135789	-3.72552	0.00019491	0.00243686
CNAG_06018	1958.39	-0.510531	0.112883	-4.52264	6.10736e-06	5.73968e-05		CNAG_01262	1398.31	-0.506036	0.132396	-3.82215	0.000132295	0.0017774
CNAG_03280	1741.93	-0.510875	0.0681871	-7.49226	6.76995e-14	3.23865e-12		CNAG_04705	1761.08	-0.506155	0.107301	-4.71716	2.39164e-06	5.73443e-05
CNAG_03389	3720.54	-0.511394	0.135777	-3.76643	0.000165602	0.000931263		CNAG_01490	842.052	-0.506175	0.154824	-3.26936	0.0010779	0.00943665
CNAG_04618	891.591	-0.512548	0.151183	-3.39024	0.000698303	0.00309314		CNAG_05319	1826.38	-0.507946	0.0958332	-5.30031	1.15604e-07	3.86917e-06
CNAG_04161	1639.28	-0.517851	0.0681628	-7.59727	3.02433e-14	1.49503e-12		CNAG_12889	94.8493	-0.508097	0.18801	-2.7025	0.00688203	0.0390223
CNAG_04625	12055.7	-0.519885	0.123382	-4.21363	2.51303e-05	0.000192303		CNAG_04036	517.565	-0.508563	0.145076	-3.50549	0.00045577	0.0049039
CNAG_02264	947.381	-0.521141	0.197033	-2.64494	0.0081706	0.0241953		CNAG_04515	600.274	-0.510517	0.164643	-3.10075	0.0019303	0.0146742
CNAG_06265	1401.69	-0.522397	0.142833	-3.6574	0.00025479	0.00131565		CNAG_04392	1555.09	-0.511421	0.185163	-2.762	0.00574493	0.0340821
CNAG_00599	1195.06	-0.524578	0.126254	-4.15493	3.25392e-05	0.000237713		CNAG_07328	1503.05	-0.514025	0.148983	-3.45024	0.000560089	0.00574054
CNAG_07445	40355.5	-0.525213	0.0864228	-6.07725	1.22259e-09	2.98207e-08		CNAG_04892	453.515	-0.517184	0.144173	-3.58725	0.000334187	0.00381842
CNAG_03279	976.418	-0.525591	0.0981599	-5.35444	8.58236e-08	1.41418e-06		CNAG_05658	195.652	-0.521439	0.190938	-2.73093	0.00631559	0.036747
CNAG_12994	541.014	-0.529285	0.204125	-2.59294	0.00951581	0.027317		CNAG_02156	1454.11	-0.524199	0.130017	-4.03178	5.53562e-05	0.000861551
CNAG_00003	873.374	-0.529765	0.13435	-3.94316	8.0415e-05	0.000510512		CNAG_02465	557.701	-0.52507	0.142649	-3.68086	0.000232444	0.00279525
CNAG_05667	757.087	-0.529965	0.120035	-4.41507	1.00976e-05	8.81906e-05		CNAG_12809	117.673	-0.527946	0.199289	-2.64915	0.00806946	0.0436918
CNAG_00283	2276.75	-0.532063	0.0920569	-5.77971	7.48283e-09	1.55857e-07		CNAG_05818	2566.2	-0.529195	0.196622	-2.69143	0.00711457	0.0399054
CNAG_04358	2529.01	-0.534432	0.0751757	-7.1091	1.16799e-12	4.7849e-11		CNAG_04161	1639.28	-0.530503	0.0689813	-7.69053	1.46522e-14	2.57743e-12
CNAG_05025	1532.43	-0.534514	0.144381	-3.7021	0.000213824	0.00114808		CNAG_02476	520.139	-0.533503	0.177041	-3.01343	0.00258309	0.0185199
CNAG_02841	2343.27	-0.536837	0.108746	-4.93663	7.94852e-07	9.758e-06		CNAG_00824	3340.06	-0.533956	0.125926	-4.24022	2.233e-05	0.000397422
CNAG_01490	842.052	-0.53955	0.154058	-3.50226	0.000461322	0.00218715		CNAG_03242	855.924	-0.535221	0.164108	-3.26139	0.00110869	0.00961709
CNAG_04036	517.565	-0.543423	0.143804	-3.77891	0.000157514	0.000895387		CNAG_12752	116.894	-0.53645	0.204549	-2.6226	0.00872613	0.0460925
CNAG_04850	275.342	-0.543751	0.166803	-3.25984	0.00111477	0.00461015		CNAG_02978	513.057	-0.536652	0.155417	-3.45299	0.000554412	0.00569779
CNAG_04855	1079.43	-0.547583	0.102447	-5.34506	9.03876e-08	1.46979e-06		CNAG_01574	5079.89	-0.537838	0.109536	-4.91016	9.1002e-07	2.41522e-05
CNAG_00012	2270.78	-0.548112	0.0966026	-5.67389	1.39593e-08	2.70964e-07		CNAG_12994	541.014	-0.538527	0.20516	-2.62491	0.00866711	0.045909
CNAG_12443	341.428	-0.550288	0.236328	-2.3285	0.0198858	0.0495005		CNAG_04850	275.342	-0.54044	0.169552	-3.18745	0.00143532	0.0117624
CNAG_05201	810.172	-0.555941	0.139803	-3.97659	6.99109e-05	0.000455927		CNAG_04845	1688.85	-0.541874	0.0759723	-7.13253	9.85427e-13	1.12936e-10
CNAG_04486	153.176	-0.560831	0.234163	-2.39504	0.0166184	0.0427272		CNAG_03451	3681.57	-0.543154	0.093513	-5.80833	6.30999e-09	2.52533e-07
CNAG_00190	3419.31	-0.563321	0.0769153	-7.32391	2.40844e-13	1.06938e-11		CNAG_06589	2214.63	-0.543514	0.12574	-4.32252	1.54258e-05	0.000288814
CNAG_00443	318.885	-0.565308	0.155959	-3.62473	0.000289259	0.00146307		CNAG_03243	1356.24	-0.545003	0.202359	-2.69326	0.00707579	0.0397561
CNAG_04807	2334.55	-0.567161	0.119459	-4.74774	2.05698e-06	2.28331e-05		CNAG_06232	2186.59	-0.545435	0.138907	-3.92662	8.61471e-05	0.00124028
CNAG_07519	2397.06	-0.568096	0.175123	-3.24399	0.00117868	0.00482067		CNAG_00628	864.175	-0.549608	0.107224	-5.12578	2.96312e-07	9.03753e-06
CNAG_04359	2041.62	-0.569899	0.155416	-3.66693	0.000245481	0.00128463		CNAG_05012	1528.78	-0.550993	0.120827	-4.56019	5.11067e-06	0.000113364
CNAG_06325	3370.8	-0.571418	0.102904	-5.55291	2.80958e-08	5.11868e-07		CNAG_04359	2041.62	-0.552651	0.155691	-3.54966	0.000385732	0.00427476
CNAG_01906	909.412	-0.573932	0.0816624	-7.02811	2.09355e-12	8.17035e-11		CNAG_05015	762.518	-0.557779	0.134408	-4.14989	3.32635e-05	0.000551766
CNAG_07553	2144.56	-0.575966	0.104109	-5.53234	3.1598e-08	5.71461e-07		CNAG_03204	1489.48	-0.558324	0.113308	-4.92751	8.32853e-07	2.23394e-05
CNAG_05304	629.43	-0.576719	0.187777	-3.0713	0.00213132	0.00787429		CNAG_02027	2056.38	-0.55952	0.113486	-4.93032	8.20962e-07	2.20988e-05
CNAG_06000	37324.8	-0.580576	0.0892459	-6.50534	7.75154e-11	2.32703e-09		CNAG_06239	348.339	-0.562202	0.215676	-2.6067	0.00914194	0.0476565
CNAG_03242	855.924	-0.584825	0.163425	-3.57855	0.00034551	0.00170343		CNAG_02300	25167.9	-0.563051	0.0862663	-6.5269	6.71471e-11	4.2325e-09
CNAG_12916	56.6784	-0.584957	0.238582	-2.45181	0.014214	0.0377225		CNAG_00141	1133.28	-0.563653	0.133254	-4.22993	2.33768e-05	0.000414104
CNAG_00309	2111.06	-0.588387	0.0960045	-6.12874	8.85785e-10	2.24167e-08		CNAG_01521	1695.6	-0.564227	0.170223	-3.31463	0.000917637	0.00840316
CNAG_04576	607.274	-0.588532	0.198482	-2.96517	0.00302518	0.010606		CNAG_05325	1291.1	-0.564249	0.198773	-2.83866	0.00453039	0.0287966
CNAG_06422	6688.68	-0.595374	0.073028	-8.15269	3.55925e-16	2.11135e-14		CNAG_06285	1652.3	-0.565986	0.196449	-2.88109	0.00396305	0.0258418
CNAG_01530	3639.96	-0.597451	0.140379	-4.256	2.0812e-05	0.000164171		CNAG_03592	2617.8	-0.566672	0.117168	-4.83641	1.32202e-06	3.36693e-05
CNAG_01627	2266.42	-0.598217	0.108487	-5.51421	3.50359e-08	6.27515e-07		CNAG_05201	810.172	-0.568151	0.140786	-4.03555	5.44736e-05	0.000849564
CNAG_05630	2188.68	-0.598646	0.106176	-5.63824	1.71798e-08	3.27476e-07		CNAG_03806	3356.52	-0.57122	0.180261	-3.16884	0.00153047	0.0122893
CNAG_01945	134.513	-0.602013	0.18595	-3.2375	0.00120581	0.00491539		CNAG_06326	3430.42	-0.571478	0.117024	-4.88343	1.04254e-06	2.74764e-05
CNAG_06519	936.391	-0.60398	0.116616	-5.17921	2.22829e-07	3.18358e-06		CNAG_01530	3639.96	-0.575015	0.14053	-4.09177	4.2809e-05	0.000690584
CNAG_06239	348.339	-0.607776	0.214563	-2.83262	0.00461678	0.0149971		CNAG_04508	333.432	-0.576919	0.175059	-3.29556	0.000982243	0.00882386
CNAG_06555	1242.79	-0.609105	0.127309	-4.78445	1.71453e-06	1.93505e-05		CNAG_03493	1263.91	-0.577447	0.0859486	-6.71852	1.83583e-11	1.37487e-09
CNAG_05392	7323.36	-0.610896	0.151218	-4.03984	5.34868e-05	0.000363492		CNAG_07913	105.914	-0.579488	0.222932	-2.59939	0.00933895	0.0482842
CNAG_00823	1621.32	-0.612521	0.116967	-5.23671	1.63466e-07	2.44868e-06		CNAG_05982	1695.53	-0.581118	0.142411	-4.08057	4.49248e-05	0.00071933
CNAG_02465	557.701	-0.613731	0.141729	-4.33032	1.4889e-05	0.000123335		CNAG_00302	535.561	-0.581434	0.18361	-3.16668	0.00154191	0.0123605
CNAG_05358	505.32	-0.616539	0.123048	-5.01056	5.4272e-07	6.92646e-06		CNAG_04535	219.685	-0.582329	0.142218	-4.09463	4.2284e-05	0.000684875
CNAG_04597	542.459	-0.617907	0.14174	-4.35942	1.30405e-05	0.000110006		CNAG_01044	3692.93	-0.582605	0.0865794	-6.72914	1.70667e-11	1.29092e-09
CNAG_02365	739.627	-0.618587	0.0906729	-6.82218	8.96693e-12	3.16035e-10		CNAG_05321	1090.18	-0.58408	0.136487	-4.27936	1.87427e-05	0.000340934
CNAG_02595	1236.58	-0.621548	0.11434	-5.43596	5.45031e-08	9.35511e-07		CNAG_07633	579.63	-0.584276	0.134207	-4.35354	1.33959e-05	0.000257174
CNAG_05321	1090.18	-0.623297	0.135969	-4.58411	4.55922e-06	4.4777e-05		CNAG_02755	2694.11	-0.585831	0.0856074	-6.84322	7.74304e-12	6.82464e-10
CNAG_04468	1369.05	-0.625474	0.118609	-5.27343	1.33895e-07	2.06839e-06		CNAG_04388	31233.4	-0.58795	0.129206	-4.55048	5.35247e-06	0.000117462
CNAG_02225	1553.12	-0.63291	0.14612	-4.33144	1.48139e-05	0.000122869		CNAG_07600	2078.29	-0.589311	0.185679	-3.17382	0.00150449	0.0121581
CNAG_03272	733.066	-0.633246	0.199003	-3.18209	0.00146215	0.00577925		CNAG_06863	1631.79	-0.590685	0.119218	-4.95465	7.24619e-07	2.00037e-05
CNAG_02800	4314.3	-0.634969	0.171738	-3.6973	0.000217903	0.00116493		CNAG_02587	1921.32	-0.59114	0.118237	-4.99961	5.74477e-07	1.61537e-05
CNAG_03806	3356.52	-0.641234	0.180092	-3.5606	0.000370009	0.0018062		CNAG_00441	11861.2	-0.593733	0.100218	-5.92439	3.13459e-09	1.33955e-07
CNAG_00131	149.337	-0.644177	0.232878	-2.76616	0.00567201	0.0178514		CNAG_04618	891.591	-0.59712	0.152004	-3.92831	8.55457e-05	0.00123486
CNAG_06374	1020.1	-0.644551	0.235749	-2.73405	0.00625602	0.0193044		CNAG_07589	356.816	-0.597929	0.177167	-3.37495	0.000738292	0.00708087
CNAG_02337	14373.7	-0.648069	0.0972	-6.66738	2.60416e-11	8.62046e-10		CNAG_04520	1705.56	-0.601283	0.135629	-4.43328	9.28086e-06	0.000187627
CNAG_05892	4725.39	-0.653434	0.0956318	-6.83281	8.32655e-12	2.96834e-10		CNAG_01769	4841.46	-0.60234	0.0882432	-6.82591	8.73702e-12	7.34298e-10
CNAG_12229	201.112	-0.653548	0.166116	-3.93429	8.34415e-05	0.000526569		CNAG_07743	317.976	-0.602798	0.18562	-3.24748	0.0011643	0.00998502
CNAG_00378	441.037	-0.654096	0.149856	-4.36482	1.27228e-05	0.000107571		CNAG_02336	4770.14	-0.602821	0.222906	-2.70437	0.00684334	0.0389196
CNAG_02139	5350.12	-0.661608	0.109843	-6.0232	1.71001e-09	4.05104e-08		CNAG_04576	607.274	-0.603274	0.199427	-3.02503	0.00248605	0.0179775
CNAG_05326	926.45	-0.661831	0.207008	-3.19713	0.00138804	0.00551865		CNAG_06347	18094.5	-0.604803	0.228901	-2.6422	0.00823692	0.0442501
CNAG_06272	961.639	-0.662448	0.144179	-4.59463	4.33514e-06	4.32057e-05		CNAG_03919	1471.25	-0.605421	0.0935142	-6.47411	9.53722e-11	5.81771e-09
CNAG_02683	2649.05	-0.67005	0.0863305	-7.76145	8.39628e-15	4.41549e-13		CNAG_01252	1240.15	-0.608505	0.145356	-4.18632	2.83509e-05	0.000487518
CNAG_04946	505.469	-0.673156	0.115347	-5.83594	5.34893e-09	1.14631e-07		CNAG_03683	2513.82	-0.609093	0.133605	-4.55892	5.14184e-06	0.000113722
CNAG_03136	5659.01	-0.673961	0.119759	-5.62764	1.82688e-08	3.46453e-07		CNAG_02688	215.229	-0.612835	0.18202	-3.36686	0.000760296	0.00724981
CNAG_04535	219.685	-0.674173	0.140153	-4.81028	1.50718e-06	1.73536e-05		CNAG_04556	195.38	-0.612956	0.212649	-2.88248	0.0039456	0.0257725
CNAG_07357	47.4134	-0.678271	0.26363	-2.57282	0.0100875	0.0286256		CNAG_06374	1020.1	-0.613745	0.236392	-2.5963	0.00942324	0.0485592
CNAG_00581	20169.2	-0.688534	0.141098	-4.87982	1.06183e-06	1.26407e-05		CNAG_06154	1703.74	-0.61401	0.136187	-4.50857	6.52661e-06	0.000138284
CNAG_00637	2150.96	-0.690606	0.15247	-4.52944	5.91396e-06	5.57914e-05		CNAG_06000	37324.8	-0.617464	0.0892765	-6.91631	4.63569e-12	4.60366e-10
CNAG_04346	1149.31	-0.69385	0.104418	-6.6449	3.03417e-11	9.99926e-10		CNAG_02548	121262	-0.620088	0.106404	-5.82765	5.62126e-09	2.27375e-07
CNAG_02904	441.416	-0.695956	0.156302	-4.45262	8.48287e-06	7.65212e-05		CNAG_06022	892.688	-0.620818	0.114701	-5.41249	6.21557e-08	2.1544e-06
CNAG_06026	4201.29	-0.699148	0.134744	-5.1887	2.11772e-07	3.03731e-06		CNAG_06785	1381.78	-0.62149	0.138683	-4.48138	7.41629e-06	0.00015459
CNAG_12333	338.703	-0.69976	0.288998	-2.42133	0.0154637	0.0402609		CNAG_00094	467.653	-0.621999	0.176792	-3.51825	0.000434401	0.00468064
CNAG_02319	1510.33	-0.701055	0.292068	-2.40032	0.0163809	0.0422485		CNAG_05315	434.763	-0.622795	0.204702	-3.04245	0.00234663	0.0171331
CNAG_04034	1369.07	-0.715033	0.130724	-5.4698	4.50556e-08	7.87941e-07		CNAG_00840	221.376	-0.622881	0.174141	-3.57687	0.000347735	0.00394059
CNAG_12628	492.035	-0.716774	0.13401	-5.34866	8.86092e-08	1.44404e-06		CNAG_07962	540.263	-0.62415	0.222349	-2.80708	0.00499927	0.0305296
CNAG_00492	85.0362	-0.716863	0.265437	-2.70069	0.00691956	0.0210195		CNAG_01229	1325.37	-0.627033	0.19043	-3.29272	0.000992242	0.00887154
CNAG_02839	366.573	-0.717074	0.178582	-4.01538	5.93506e-05	0.000396609		CNAG_02603	520.918	-0.627285	0.156356	-4.01191	6.02292e-05	0.000912973
CNAG_00163	2881.84	-0.720796	0.114425	-6.2993	2.98998e-10	8.27264e-09		CNAG_02683	2649.05	-0.630599	0.0867151	-7.27209	3.53978e-13	4.69735e-11
CNAG_12809	117.673	-0.725727	0.19749	-3.67476	0.000238077	0.00125291		CNAG_12405	494.964	-0.634909	0.212454	-2.98846	0.00280386	0.0197569
CNAG_02548	121262	-0.727865	0.1064	-6.84083	7.8738e-12	2.83418e-10		CNAG_00728	623.551	-0.63508	0.149685	-4.24277	2.20774e-05	0.000393853
CNAG_03243	1356.24	-0.734417	0.20222	-3.63177	0.000281485	0.00143156		CNAG_06265	1401.69	-0.642981	0.143507	-4.48049	7.44729e-06	0.000154756
CNAG_02255	796.274	-0.734456	0.159248	-4.61204	3.98744e-06	4.02819e-05		CNAG_06923	92458.2	-0.644946	0.0902209	-7.14852	8.772e-13	1.0532e-10
CNAG_12323	182.698	-0.737634	0.182138	-4.04987	5.12466e-05	0.000350225		CNAG_05180	2899.01	-0.645418	0.145983	-4.4212	9.81546e-06	0.000196413
CNAG_00550	914.471	-0.737914	0.138512	-5.32742	9.96171e-08	1.59883e-06		CNAG_01760	768.345	-0.645952	0.144144	-4.4813	7.41886e-06	0.00015459
CNAG_03874	1319.73	-0.742653	0.124547	-5.96284	2.47884e-09	5.74393e-08		CNAG_12342	96.4135	-0.645961	0.24622	-2.62351	0.00870283	0.0460016
CNAG_00179	174.714	-0.745614	0.26447	-2.81928	0.00481312	0.0155577		CNAG_01127	2012.04	-0.646595	0.0919558	-7.03158	2.04211e-12	2.27155e-10
CNAG_04656	1532.17	-0.750614	0.158643	-4.73147	2.22904e-06	2.4414e-05		CNAG_12954	274.146	-0.646908	0.177326	-3.64813	0.000264154	0.00311869
CNAG_12538	213.439	-0.754784	0.242467	-3.11293	0.00185238	0.0070043		CNAG_04615	560.922	-0.647035	0.13688	-4.72703	2.27828e-06	5.52817e-05
CNAG_01521	1695.6	-0.759826	0.17006	-4.46799	7.89568e-06	7.17481e-05		CNAG_01559	2168.26	-0.651877	0.181269	-3.59618	0.000322922	0.00370089
CNAG_02587	1921.32	-0.760068	0.118008	-6.44081	1.18836e-10	3.44207e-09		CNAG_01495	2864.58	-0.654347	0.135145	-4.8418	1.28669e-06	3.28803e-05
CNAG_00150	5792.35	-0.76368	0.0874443	-8.73333	2.47289e-18	1.93016e-16		CNAG_06540	659.89	-0.656423	0.176449	-3.72019	0.000199075	0.00247665
CNAG_05315	434.763	-0.765828	0.203997	-3.75412	0.000173955	0.00097129		CNAG_04598	434.179	-0.657881	0.14966	-4.39582	1.10354e-05	0.000218486
CNAG_00689	2146.56	-0.76586	0.118672	-6.45361	1.09218e-10	3.2137e-09		CNAG_05025	1532.43	-0.659438	0.144946	-4.54955	5.37611e-06	0.000117529
CNAG_04785	1070.41	-0.767038	0.118657	-6.46431	1.01762e-10	3.00623e-09		CNAG_13118	198.603	-0.661739	0.243472	-2.71793	0.00656917	0.0376835
CNAG_12748	543.134	-0.768268	0.120782	-6.36076	2.0076e-10	5.59638e-09		CNAG_03259	218.543	-0.667614	0.215406	-3.09933	0.00193962	0.0147154
CNAG_06154	1703.74	-0.772467	0.135974	-5.68101	1.33903e-08	2.61288e-07		CNAG_12229	201.112	-0.668886	0.16909	-3.95581	7.62767e-05	0.00112607
CNAG_05333	777.446	-0.782051	0.131909	-5.92871	3.05322e-09	6.96604e-08		CNAG_12721	291.55	-0.669088	0.211	-3.17103	0.00151901	0.0122428
CNAG_00057	7058.04	-0.784286	0.237557	-3.30146	0.000961831	0.00407541		CNAG_01088	1246.05	-0.669832	0.106021	-6.31791	2.65126e-10	1.46381e-08
CNAG_12720	220.509	-0.786048	0.27561	-2.85203	0.00434405	0.0142843		CNAG_04077	1086.86	-0.670037	0.154045	-4.34961	1.3638e-05	0.000261159
CNAG_05992	706.251	-0.78768	0.169261	-4.65364	3.2612e-06	3.40589e-05		CNAG_04468	1369.05	-0.671982	0.119239	-5.63557	1.74476e-08	6.73333e-07
CNAG_03266	12374.5	-0.787902	0.096622	-8.15447	3.50717e-16	2.09723e-14		CNAG_04470	241.912	-0.676136	0.239232	-2.82627	0.00470928	0.0295858
CNAG_01760	768.345	-0.789621	0.143677	-5.49582	3.88906e-08	6.91545e-07		CNAG_07334	3570.65	-0.680946	0.215848	-3.15475	0.00160634	0.0126698
CNAG_12702	393.04	-0.790089	0.200151	-3.94748	7.89796e-05	0.000503987		CNAG_00164	2372.77	-0.681728	0.107378	-6.34884	2.16948e-10	1.20662e-08
CNAG_02680	2969.46	-0.791671	0.140301	-5.64265	1.67453e-08	3.20843e-07		CNAG_12628	492.035	-0.683296	0.135389	-5.04689	4.49055e-07	1.3064e-05
CNAG_00409	2899.64	-0.79365	0.149288	-5.31624	1.05932e-07	1.69285e-06		CNAG_03848	3303.24	-0.687589	0.0988825	-6.95359	3.561e-12	3.63991e-10
CNAG_02011	405.414	-0.796177	0.148111	-5.37554	7.63531e-08	1.26941e-06		CNAG_06507	848.891	-0.693657	0.142655	-4.86248	1.15922e-06	3.01317e-05
CNAG_00815	6753.31	-0.799575	0.194064	-4.12017	3.78596e-05	0.000269414		CNAG_00126	6416.99	-0.694101	0.23579	-2.94372	0.00324295	0.0221946
CNAG_07009	2555.06	-0.801886	0.0927791	-8.64296	5.47767e-18	4.02148e-16		CNAG_01953	374.071	-0.700637	0.166957	-4.19652	2.71046e-05	0.000468081
CNAG_02300	25167.9	-0.803144	0.0862562	-9.31114	1.26462e-20	1.26719e-18		CNAG_00163	2881.84	-0.703782	0.11467	-6.13745	8.38552e-10	4.09214e-08
CNAG_00964	921.71	-0.803646	0.193814	-4.14647	3.37638e-05	0.000244536		CNAG_01794	2017.72	-0.708386	0.231723	-3.05703	0.00223539	0.0164961
CNAG_04307	464.681	-0.803664	0.220025	-3.65261	0.000259591	0.00133764		CNAG_06786	674.816	-0.712029	0.149042	-4.77738	1.77597e-06	4.44817e-05
CNAG_04598	434.179	-0.804311	0.148749	-5.40715	6.40345e-08	1.08158e-06		CNAG_02221	5179.76	-0.714364	0.101632	-7.02893	2.08127e-12	2.28155e-10
CNAG_12030	109.686	-0.804987	0.253966	-3.16966	0.00152615	0.00598595		CNAG_06695	1431.41	-0.714488	0.172454	-4.14306	3.42706e-05	0.000565988
CNAG_05521	8916.23	-0.806215	0.184187	-4.37715	1.20242e-05	0.000102945		CNAG_01906	909.412	-0.714986	0.0834836	-8.56439	1.08645e-17	3.16074e-15
CNAG_04582	812.075	-0.806559	0.181678	-4.43949	9.01737e-06	8.04619e-05		CNAG_05802	299.041	-0.715257	0.166526	-4.29516	1.74569e-05	0.000321275
CNAG_00869	1024.05	-0.806564	0.109858	-7.34187	2.10622e-13	9.52294e-12		CNAG_00131	149.337	-0.716951	0.236306	-3.03399	0.00241342	0.0175699
CNAG_00092	5175.56	-0.80806	0.100656	-8.02791	9.91496e-16	5.61217e-14		CNAG_02011	405.414	-0.717397	0.149475	-4.79944	1.59108e-06	4.01163e-05
CNAG_03746	1284.11	-0.809969	0.177094	-4.57366	4.79269e-06	4.66988e-05		CNAG_01242	2811.48	-0.717912	0.128401	-5.59119	2.25524e-08	8.52932e-07
CNAG_05802	299.041	-0.812855	0.164979	-4.92701	8.34973e-07	1.02336e-05		CNAG_01026	1387.62	-0.718361	0.146845	-4.89196	9.98383e-07	2.64048e-05
CNAG_02603	520.918	-0.813449	0.155855	-5.21927	1.79629e-07	2.63231e-06		CNAG_00964	921.71	-0.719015	0.194349	-3.6996	0.000215937	0.00263443
CNAG_03740	184.27	-0.815814	0.169952	-4.80025	1.58466e-06	1.81052e-05		CNAG_04688	1169.05	-0.723862	0.132854	-5.44857	5.07774e-08	1.78642e-06
CNAG_12915	259.054	-0.819436	0.144442	-5.67313	1.40213e-08	2.71456e-07		CNAG_06640	13187.8	-0.730573	0.121401	-6.01784	1.76764e-09	7.95861e-08
CNAG_02043	363.748	-0.819544	0.183318	-4.47062	7.79925e-06	7.09589e-05		CNAG_03122	816.327	-0.730748	0.158046	-4.62365	3.77042e-06	8.63674e-05
CNAG_00895	160688	-0.81988	0.0886309	-9.2505	2.23442e-20	2.07102e-18		CNAG_05326	926.45	-0.732005	0.207596	-3.52611	0.00042171	0.00458669
CNAG_03592	2617.8	-0.826211	0.117098	-7.05569	1.71744e-12	6.84668e-11		CNAG_02592	2561.13	-0.734176	0.131997	-5.56204	2.66634e-08	9.79039e-07
CNAG_06507	848.891	-0.828466	0.141916	-5.8377	5.29248e-09	1.1375e-07		CNAG_12497	394.585	-0.735041	0.164181	-4.47702	7.56919e-06	0.000156859
CNAG_06530	769.054	-0.830055	0.149356	-5.55756	2.73569e-08	4.99634e-07		CNAG_07831	514.388	-0.737115	0.187405	-3.93328	8.37959e-05	0.00121657
CNAG_01567	793.242	-0.834427	0.112025	-7.44856	9.43615e-14	4.48519e-12		CNAG_01541	313.601	-0.738178	0.174165	-4.23839	2.2513e-05	0.000399739
CNAG_06285	1652.3	-0.840528	0.196387	-4.27996	1.86931e-05	0.000149524		CNAG_02433	1620.35	-0.740366	0.14737	-5.02385	5.06448e-07	1.44557e-05
CNAG_05821	47.5125	-0.841245	0.246275	-3.41588	0.000635773	0.00286407		CNAG_00443	318.885	-0.741805	0.158966	-4.66645	3.06449e-06	7.11038e-05
CNAG_05479	1425.2	-0.841968	0.19536	-4.30984	1.63375e-05	0.000132686		CNAG_03656	251.937	-0.743533	0.156842	-4.74064	2.13046e-06	5.23209e-05
CNAG_01239	4274.25	-0.844146	0.1886	-4.47585	7.61071e-06	6.95849e-05		CNAG_04616	526.743	-0.74439	0.239583	-3.10702	0.00188984	0.0144392
CNAG_05015	762.518	-0.845511	0.134276	-6.29683	3.03796e-10	8.37414e-09		CNAG_12916	56.6784	-0.749941	0.250271	-2.99652	0.0027308	0.0193769
CNAG_04615	560.922	-0.855849	0.136424	-6.27347	3.53092e-10	9.55538e-09		CNAG_04486	153.176	-0.750414	0.239646	-3.13134	0.00174008	0.0135411
CNAG_02433	1620.35	-0.859319	0.147105	-5.84155	5.17173e-09	1.1213e-07		CNAG_12443	341.428	-0.752727	0.238582	-3.15501	0.00160494	0.0126698
CNAG_12653	43.9404	-0.861545	0.369709	-2.33033	0.0197887	0.0493055		CNAG_07335	789.681	-0.760873	0.204987	-3.71182	0.000205775	0.00252266
CNAG_04556	195.38	-0.864381	0.212154	-4.07431	4.61505e-05	0.000320718		CNAG_12702	393.04	-0.763965	0.201794	-3.78586	0.000153176	0.00199076
CNAG_02758	87.7293	-0.867044	0.341717	-2.53732	0.0111705	0.0309874		CNAG_06297	894.754	-0.764993	0.223053	-3.42964	0.000604382	0.00606306
CNAG_04622	1400.47	-0.868284	0.138291	-6.27868	3.41453e-10	9.3427e-09		CNAG_04034	1369.07	-0.769635	0.131338	-5.85997	4.62939e-09	1.8928e-07
CNAG_12954	274.146	-0.872663	0.176688	-4.939	7.85242e-07	9.67205e-06		CNAG_00542	1153.61	-0.771794	0.120054	-6.42874	1.28664e-10	7.72394e-09
CNAG_01694	1906.65	-0.876119	0.102395	-8.55627	1.16578e-17	8.15499e-16		CNAG_07009	2555.06	-0.771823	0.0931191	-8.28856	1.14631e-16	2.89023e-14
CNAG_06695	1431.41	-0.876178	0.172196	-5.08827	3.6135e-07	4.84522e-06		CNAG_02343	928.831	-0.775095	0.15914	-4.87054	1.11295e-06	2.90287e-05
CNAG_00349	212.783	-0.881128	0.300014	-2.93696	0.00331448	0.0114258		CNAG_06772	3445.79	-0.775326	0.0940546	-8.24336	1.67437e-16	3.95779e-14
CNAG_00542	1153.61	-0.886345	0.119528	-7.4154	1.21256e-13	5.6906e-12		CNAG_00782	1424.86	-0.780345	0.105123	-7.42316	1.14357e-13	1.7653e-11
CNAG_00507	115.583	-0.889666	0.324468	-2.74192	0.00610803	0.0189423		CNAG_12323	182.698	-0.783068	0.18565	-4.21798	2.46504e-05	0.000433618
CNAG_12505	738.833	-0.893919	0.212662	-4.20348	2.62846e-05	0.000199285		CNAG_12452	122.002	-0.785043	0.189461	-4.14355	3.41965e-05	0.000565988
CNAG_05325	1291.1	-0.895969	0.198774	-4.50749	6.56005e-06	6.10451e-05		CNAG_07867	841.221	-0.791551	0.264644	-2.991	0.00278063	0.0196567
CNAG_03465	1595.56	-0.898325	0.338284	-2.65554	0.00791825	0.0235326		CNAG_06917	10425.4	-0.793547	0.140978	-5.62886	1.81406e-08	6.95849e-07
CNAG_07870	116.633	-0.89876	0.252384	-3.56108	0.000369338	0.00180411		CNAG_00378	441.037	-0.793852	0.152371	-5.21	1.88844e-07	5.97664e-06
CNAG_06761	531.052	-0.9123	0.192428	-4.741	2.12666e-06	2.34661e-05		CNAG_02904	441.416	-0.797409	0.15809	-5.04401	4.55873e-07	1.32116e-05
CNAG_06924	2391.56	-0.916988	0.125871	-7.28514	3.21344e-13	1.41831e-11		CNAG_03716	2795.73	-0.797724	0.180359	-4.42297	9.73552e-06	0.00019533
CNAG_00433	1279.25	-0.917805	0.174581	-5.25719	1.4627e-07	2.21798e-06		CNAG_02586	245.352	-0.800904	0.176012	-4.55028	5.35753e-06	0.000117462
CNAG_13019	46.4122	-0.92088	0.357264	-2.57759	0.00994911	0.0283088		CNAG_01803	1172.26	-0.805938	0.222756	-3.61803	0.000296856	0.00344389
CNAG_03716	2795.73	-0.922683	0.180258	-5.11868	3.07679e-07	4.21708e-06		CNAG_01945	134.513	-0.806759	0.193422	-4.17099	3.03283e-05	0.000516036
CNAG_13084	93.6869	-0.926134	0.265748	-3.485	0.000492131	0.00230813		CNAG_00823	1621.32	-0.808089	0.117571	-6.87323	6.27663e-12	5.86129e-10
CNAG_06640	13187.8	-0.929267	0.121379	-7.65595	1.91895e-14	9.67961e-13		CNAG_01791	2166.35	-0.810316	0.136888	-5.91955	3.22825e-09	1.37183e-07
CNAG_03498	305.201	-0.931901	0.261112	-3.56897	0.000358382	0.00175638		CNAG_06583	478.497	-0.817707	0.249269	-3.28042	0.00103654	0.009138
CNAG_06511	3472.56	-0.93342	0.111655	-8.35987	6.27862e-17	4.08386e-15		CNAG_05256	9367.62	-0.819756	0.117812	-6.95819	3.44669e-12	3.57134e-10
CNAG_00628	864.175	-0.933465	0.107399	-8.6916	3.57378e-18	2.73191e-16		CNAG_07553	2144.56	-0.820198	0.104821	-7.82472	5.08772e-15	9.96704e-13
CNAG_04892	453.515	-0.935118	0.144565	-6.46848	9.89908e-11	2.94786e-09		CNAG_12200	273.238	-0.824269	0.188868	-4.36426	1.27553e-05	0.000247388
CNAG_02324	3330.12	-0.938717	0.107264	-8.75143	2.10672e-18	1.66185e-16		CNAG_07357	47.4134	-0.824611	0.274601	-3.00294	0.00267382	0.0190082
CNAG_06763	1194.26	-0.950499	0.226708	-4.19261	2.75766e-05	0.000207594		CNAG_02473	4182.76	-0.824614	0.105866	-7.78922	6.74221e-15	1.27495e-12
CNAG_07831	514.388	-0.95166	0.187014	-5.08872	3.60481e-07	4.84233e-06		CNAG_13046	74.9626	-0.834687	0.276928	-3.01409	0.00257748	0.0184972
CNAG_00474	1692.88	-0.954703	0.103099	-9.26004	2.04355e-20	1.96792e-18		CNAG_00179	174.714	-0.835702	0.267493	-3.1242	0.00178289	0.0138139
CNAG_00728	623.551	-0.9556	0.149638	-6.38609	1.70186e-10	4.79821e-09		CNAG_01056	197.997	-0.839187	0.20312	-4.13149	3.60414e-05	0.00059136
CNAG_12497	394.585	-0.960768	0.163712	-5.86866	4.39332e-09	9.64963e-08		CNAG_12915	259.054	-0.844248	0.147583	-5.7205	1.06209e-08	4.1625e-07
CNAG_07867	841.221	-0.971054	0.264425	-3.67233	0.000240353	0.00126304		CNAG_01603	22738.8	-0.84496	0.104599	-8.07806	6.5803e-16	1.46392e-13
CNAG_01603	22738.8	-0.974274	0.104571	-9.31684	1.19852e-20	1.2174e-18		CNAG_12295	282.266	-0.846533	0.243757	-3.47286	0.000514945	0.00536884
CNAG_02334	37.207	-0.981516	0.381851	-2.57042	0.0101577	0.0287917		CNAG_02324	3330.12	-0.854004	0.107461	-7.94711	1.90908e-15	4.1258e-13
CNAG_12295	282.266	-0.983668	0.242591	-4.05484	5.01683e-05	0.000344762		CNAG_02893	230.654	-0.854493	0.28058	-3.04545	0.0023233	0.0169956
CNAG_03949	541.609	-0.984415	0.106693	-9.22663	2.79271e-20	2.55653e-18		CNAG_05329	276.269	-0.863678	0.224781	-3.8423	0.000121886	0.00165223
CNAG_06589	2214.63	-0.984416	0.12587	-7.82087	5.24576e-15	2.79837e-13		CNAG_00627	705.963	-0.877562	0.172966	-5.07362	3.90327e-07	1.15329e-05
CNAG_12518	256.783	-0.992998	0.218261	-4.5496	5.37487e-06	5.14918e-05		CNAG_01694	1906.65	-0.883491	0.102879	-8.58765	8.87642e-18	2.68565e-15
CNAG_04077	1086.86	-0.993184	0.154029	-6.44803	1.1331e-10	3.32094e-09		CNAG_00433	1279.25	-0.887275	0.175041	-5.06896	3.99999e-07	1.17727e-05
CNAG_01518	1272.51	-1.00081	0.101895	-9.82196	9.05623e-23	1.0831e-20		CNAG_05461	391.739	-0.89501	0.229429	-3.90104	9.57806e-05	0.00134873
CNAG_05870	4194.71	-1.00533	0.172152	-5.83979	5.22682e-09	1.12665e-07		CNAG_04727	432.263	-0.896671	0.181783	-4.93265	8.112e-07	2.1914e-05
CNAG_05260	24961.7	-1.00763	0.140833	-7.15481	8.37873e-13	3.51007e-11		CNAG_00492	85.0362	-0.898425	0.27254	-3.29649	0.000979004	0.00880521
CNAG_05256	9367.62	-1.01361	0.117777	-8.60616	7.55501e-18	5.43888e-16		CNAG_01776	576.294	-0.90133	0.179468	-5.02222	5.10778e-07	1.45245e-05
CNAG_01499	1039.66	-1.01809	0.145136	-7.01473	2.30395e-12	8.94438e-11		CNAG_06763	1194.26	-0.912535	0.227031	-4.01942	5.83415e-05	0.000891505
CNAG_02222	3080.27	-1.01831	0.0997214	-10.2116	1.75999e-24	2.33041e-22		CNAG_05358	505.32	-0.916141	0.125595	-7.29439	3.00008e-13	4.12593e-11
CNAG_07784	2280.4	-1.0223	0.149859	-6.82176	8.99303e-12	3.16035e-10		CNAG_02319	1510.33	-0.918935	0.292405	-3.14267	0.00167412	0.0130952
CNAG_02336	4770.14	-1.02606	0.222929	-4.60264	4.1716e-06	4.19707e-05		CNAG_03573	5716.43	-0.919321	0.104368	-8.80843	1.2691e-18	4.1737e-16
CNAG_02083	361.28	-1.0289	0.194914	-5.27872	1.30093e-07	2.01386e-06		CNAG_13084	93.6869	-0.924215	0.270689	-3.4143	0.000639457	0.00635932
CNAG_02933	13543.1	-1.04732	0.197285	-5.30865	1.10438e-07	1.74978e-06		CNAG_04307	464.681	-0.924889	0.221756	-4.17076	3.03591e-05	0.000516036
CNAG_01076	164.087	-1.0527	0.227138	-4.63462	3.576e-06	3.6675e-05		CNAG_05992	706.251	-0.926773	0.17034	-5.44073	5.30615e-08	1.85813e-06
CNAG_01472	3047.18	-1.06656	0.0668753	-15.9484	2.92086e-57	3.6097e-54		CNAG_12333	338.703	-0.930118	0.291183	-3.19427	0.00140184	0.0115842
CNAG_02005	2807.6	-1.06756	0.124116	-8.60133	7.87971e-18	5.56458e-16		CNAG_12271	61.575	-0.930352	0.358322	-2.59641	0.00942026	0.0485592
CNAG_04388	31233.4	-1.07257	0.129217	-8.30056	1.03625e-16	6.457e-15		CNAG_04947	33.8206	-0.931147	0.358507	-2.59729	0.00939629	0.0485475
CNAG_12951	7994.73	-1.08431	0.158563	-6.83833	8.0119e-12	2.86996e-10		CNAG_03133	879.549	-0.932732	0.140697	-6.62939	3.37082e-11	2.3179e-09
CNAG_12200	273.238	-1.10705	0.188524	-5.87218	4.30101e-09	9.49166e-08		CNAG_00550	914.471	-0.93296	0.140007	-6.66368	2.67057e-11	1.90568e-09
CNAG_02893	230.654	-1.11339	0.28018	-3.97383	7.07259e-05	0.000460432		CNAG_00476	178.59	-0.934957	0.229327	-4.07696	4.56282e-05	0.000728126
CNAG_00476	178.59	-1.12112	0.2283	-4.91075	9.07301e-07	1.09571e-05		CNAG_04344	1603.23	-0.939217	0.163148	-5.75684	8.57053e-09	3.41197e-07
CNAG_04470	241.912	-1.12573	0.239783	-4.6948	2.66872e-06	2.85138e-05		CNAG_12720	220.509	-0.941445	0.278458	-3.38092	0.00072243	0.00700571
CNAG_04392	1555.09	-1.13139	0.185501	-6.09909	1.06676e-09	2.64549e-08		CNAG_04201	102.118	-0.944525	0.278376	-3.39299	0.000691353	0.00676673
CNAG_06706	326.355	-1.14447	0.312376	-3.66374	0.000248557	0.0012961		CNAG_05304	629.43	-0.945126	0.189581	-4.98533	6.18558e-07	1.72648e-05
CNAG_04688	1169.05	-1.14606	0.133051	-8.61373	7.07195e-18	5.14103e-16		CNAG_00843	693.681	-0.945507	0.129971	-7.27477	3.47007e-13	4.68707e-11
CNAG_06232	2186.59	-1.15859	0.139181	-8.32436	8.47882e-17	5.37355e-15		CNAG_04185	15367.3	-0.948149	0.139872	-6.77868	1.21277e-11	9.97105e-10
CNAG_02221	5179.76	-1.15969	0.101688	-11.4044	3.97552e-30	7.96717e-28		CNAG_01336	350.477	-0.948944	0.180495	-5.25747	1.46051e-07	4.72108e-06
CNAG_03133	879.549	-1.16017	0.140387	-8.26413	1.40723e-16	8.62363e-15		CNAG_02288	1016.35	-0.969105	0.14015	-6.91476	4.68644e-12	4.60366e-10
CNAG_00627	705.963	-1.16363	0.172834	-6.73266	1.66586e-11	5.61471e-10		CNAG_07519	2397.06	-0.969619	0.176332	-5.49881	3.82354e-08	1.36421e-06
CNAG_01252	1240.15	-1.18504	0.145826	-8.12641	4.42175e-16	2.60217e-14		CNAG_03465	1595.56	-0.972497	0.338599	-2.87212	0.00407729	0.0264272
CNAG_07849	48.0874	-1.19142	0.466662	-2.55308	0.0106775	0.0299175		CNAG_12030	109.686	-0.972643	0.25909	-3.75407	0.000173989	0.00221558
CNAG_12468	33.5439	-1.2061	0.351852	-3.42787	0.000608341	0.00275893		CNAG_00537	11369.7	-0.987089	0.132348	-7.45828	8.76612e-14	1.38139e-11
CNAG_03683	2513.82	-1.22498	0.133859	-9.15131	5.62462e-20	4.96506e-18		CNAG_02933	13543.1	-0.988609	0.197314	-5.01035	5.43325e-07	1.53922e-05
CNAG_07952	304.82	-1.22709	0.185771	-6.6054	3.96443e-11	1.26164e-09		CNAG_12332	151.479	-0.992952	0.15887	-6.25008	4.10236e-10	2.16995e-08
CNAG_00488	3937.86	-1.23153	0.115885	-10.6272	2.22644e-26	3.30182e-24		CNAG_00870	469.678	-1.00458	0.317687	-3.16218	0.00156592	0.0124475
CNAG_06540	659.89	-1.23644	0.177081	-6.98238	2.90231e-12	1.10362e-10		CNAG_04096	967.473	-1.00719	0.232357	-4.33467	1.45979e-05	0.000275358
CNAG_12332	151.479	-1.23923	0.157825	-7.85195	4.09618e-15	2.23332e-13		CNAG_07870	116.633	-1.00788	0.256483	-3.92964	8.50722e-05	0.00123038
CNAG_01653	38263.5	-1.24051	0.328594	-3.77519	0.000159883	0.000905677		CNAG_05412	123.248	-1.0085	0.338583	-2.9786	0.00289571	0.0202059
CNAG_03573	5716.43	-1.25895	0.104373	-12.062	1.67569e-33	4.00815e-31		CNAG_02681	2949.52	-1.01128	0.115295	-8.77125	1.76691e-18	5.56872e-16
CNAG_05461	391.739	-1.25954	0.229537	-5.48731	4.08111e-08	7.17095e-07		CNAG_02758	87.7293	-1.01537	0.346609	-2.92945	0.00339563	0.0230354
CNAG_12889	94.8493	-1.27007	0.19456	-6.52792	6.669e-11	2.01839e-09		CNAG_02590	1902.69	-1.02094	0.156124	-6.53929	6.18108e-11	3.92888e-09
CNAG_07335	789.681	-1.28044	0.205332	-6.23594	4.49064e-10	1.1991e-08		CNAG_12368	2481.52	-1.0236	0.108065	-9.47208	2.74326e-21	1.15278e-18
CNAG_00840	221.376	-1.28454	0.176417	-7.28128	3.30669e-13	1.45083e-11		CNAG_13141	353.771	-1.02682	0.166184	-6.17882	6.45834e-10	3.24797e-08
CNAG_03259	218.543	-1.29612	0.217497	-5.95928	2.53355e-09	5.83425e-08		CNAG_13019	46.4122	-1.03274	0.366439	-2.81831	0.00482767	0.0300358
CNAG_00870	469.678	-1.30241	0.317567	-4.10121	4.10993e-05	0.000289413		CNAG_01472	3047.18	-1.03483	0.0673392	-15.3674	2.70646e-53	1.02358e-49
CNAG_04201	102.118	-1.32261	0.27892	-4.7419	2.11725e-06	2.34319e-05		CNAG_03719	606.367	-1.03489	0.38356	-2.69812	0.00697313	0.0393324
CNAG_01017	13426.3	-1.35178	0.118736	-11.3848	4.97771e-30	9.71309e-28		CNAG_07952	304.82	-1.03884	0.186519	-5.56961	2.55317e-08	9.5134e-07
CNAG_04185	15367.3	-1.3554	0.139882	-9.68955	3.33982e-22	3.80997e-20		CNAG_12538	213.439	-1.04682	0.246406	-4.24835	2.15355e-05	0.000387845
CNAG_01262	1398.31	-1.36856	0.133486	-10.2524	1.15409e-24	1.55593e-22		CNAG_12468	33.5439	-1.06416	0.358149	-2.97128	0.0029656	0.0205608
CNAG_07600	2078.29	-1.37474	0.186047	-7.38919	1.47727e-13	6.80372e-12		CNAG_12914	228.781	-1.07875	0.335209	-3.21813	0.00129028	0.0108441
CNAG_04947	33.8206	-1.38433	0.362481	-3.81904	0.000133971	0.000782201		CNAG_01076	164.087	-1.08578	0.230299	-4.71466	2.42119e-06	5.77724e-05
CNAG_02476	520.139	-1.39294	0.17866	-7.79658	6.36064e-15	3.36887e-13		CNAG_00488	3937.86	-1.08953	0.116008	-9.39184	5.89583e-21	2.34716e-18
CNAG_01026	1387.62	-1.41715	0.14744	-9.61173	7.13373e-22	8.01463e-20		CNAG_12130	83.8969	-1.09233	0.286017	-3.81911	0.000133933	0.0017826
CNAG_02080	4148.99	-1.41808	0.167569	-8.46268	2.61291e-17	1.76134e-15		CNAG_07823	647.595	-1.09358	0.153286	-7.13427	9.73028e-13	1.12936e-10
CNAG_01769	4841.46	-1.42947	0.0885793	-16.1377	1.386e-58	2.05545e-55		CNAG_00895	160688	-1.09419	0.0886433	-12.3438	5.26185e-35	7.96013e-32
CNAG_12721	291.55	-1.43556	0.213462	-6.72513	1.75437e-11	5.88628e-10		CNAG_12653	43.9404	-1.09609	0.381046	-2.87653	0.00402077	0.0261506
CNAG_04616	526.743	-1.45508	0.240591	-6.04793	1.46718e-09	3.5437e-08		CNAG_12913	656.645	-1.10228	0.210005	-5.24881	1.53085e-07	4.88581e-06
CNAG_02592	2561.13	-1.46017	0.132318	-11.0353	2.58191e-28	4.25441e-26		CNAG_06346	22519.4	-1.1137	0.327708	-3.39845	0.000677697	0.00668331
CNAG_00843	693.681	-1.46855	0.130625	-11.2425	2.5222e-29	4.45289e-27		CNAG_02337	14373.7	-1.12352	0.0973955	-11.5357	8.72116e-31	7.32965e-28
CNAG_06326	3430.42	-1.48322	0.11738	-12.636	1.33724e-36	4.72173e-34		CNAG_00844	361.812	-1.13562	0.39289	-2.89042	0.0038473	0.0252613
CNAG_05831	473.08	-1.4848	0.149076	-9.96003	2.28004e-23	2.77156e-21		CNAG_05870	4194.71	-1.14745	0.172338	-6.65814	2.77308e-11	1.96033e-09
CNAG_02681	2949.52	-1.48544	0.115446	-12.867	6.90355e-38	2.6942e-35		CNAG_01239	4274.25	-1.15299	0.188857	-6.1051	1.02738e-09	4.91843e-08
CNAG_13048	516.036	-1.49246	0.157462	-9.47824	2.58609e-21	2.81234e-19		CNAG_00815	6753.31	-1.15341	0.19465	-5.92556	3.11241e-09	1.33763e-07
CNAG_06583	478.497	-1.49254	0.250339	-5.96208	2.49043e-09	5.75283e-08		CNAG_02334	37.207	-1.15935	0.396056	-2.92724	0.00341981	0.023158
CNAG_01540	1991.68	-1.49747	0.141774	-10.5624	4.45242e-26	6.34898e-24		CNAG_12518	256.783	-1.16517	0.221688	-5.25588	1.47322e-07	4.74189e-06
CNAG_02586	245.352	-1.51462	0.178779	-8.47204	2.41133e-17	1.64037e-15		CNAG_00864	129.995	-1.17779	0.2497	-4.71681	2.39566e-06	5.73443e-05
CNAG_12368	2481.52	-1.53804	0.108303	-14.2013	8.9967e-46	6.06459e-43		CNAG_03272	733.066	-1.2169	0.201076	-6.05195	1.43105e-09	6.68178e-08
CNAG_07334	3570.65	-1.55287	0.216061	-7.18717	6.61458e-13	2.80269e-11		CNAG_12131	77.4415	-1.22077	0.389055	-3.13779	0.00170226	0.0132878
CNAG_00094	467.653	-1.5532	0.179055	-8.67445	4.15541e-18	3.14412e-16		CNAG_13048	516.036	-1.2228	0.157734	-7.75227	9.02651e-15	1.66528e-12
CNAG_02302	927.707	-1.56977	0.211835	-7.41036	1.25958e-13	5.83736e-12		CNAG_00507	115.583	-1.23287	0.331567	-3.71831	0.00020056	0.00248695
CNAG_02288	1016.35	-1.59138	0.140798	-11.3026	1.27392e-29	2.36153e-27		CNAG_01017	13426.3	-1.23692	0.118777	-10.4138	2.14448e-25	1.24775e-22
CNAG_05329	276.269	-1.62327	0.227016	-7.15044	8.64975e-13	3.60325e-11		CNAG_02005	2807.6	-1.27547	0.124583	-10.2379	1.34154e-24	7.24815e-22
CNAG_00537	11369.7	-1.63262	0.132406	-12.3304	6.21656e-35	1.77292e-32		CNAG_02264	947.381	-1.31295	0.200678	-6.54258	6.04671e-11	3.87605e-09
CNAG_05658	195.652	-1.64165	0.196686	-8.34657	7.02744e-17	4.49211e-15		CNAG_07784	2280.4	-1.31718	0.15493	-8.50178	1.86713e-17	5.23073e-15
CNAG_01495	2864.58	-1.65828	0.135716	-12.2187	2.46876e-34	6.77994e-32		CNAG_12505	738.833	-1.34128	0.214562	-6.25122	4.07251e-10	2.16933e-08
CNAG_01257	5526.66	-1.73607	0.156549	-11.0896	1.40843e-28	2.37353e-26		CNAG_03874	1319.73	-1.35605	0.128246	-10.5739	3.93975e-26	2.48336e-23
CNAG_05305	1661.04	-1.73727	0.194519	-8.93111	4.21766e-19	3.51392e-17		CNAG_05479	1425.2	-1.36632	0.19706	-6.93352	4.10507e-12	4.1401e-10
CNAG_01541	313.601	-1.78779	0.178828	-9.99725	1.56688e-23	1.96922e-21		CNAG_02781	466.572	-1.39208	0.177141	-7.85863	3.88362e-15	8.15991e-13
CNAG_04982	498.122	-1.80802	0.209106	-8.64642	5.31419e-18	3.94047e-16		CNAG_02080	4148.99	-1.3936	0.167729	-8.30865	9.67995e-17	2.5248e-14
CNAG_12452	122.002	-1.83027	0.199714	-9.16448	4.97886e-20	4.44798e-18		CNAG_05821	47.5125	-1.41133	0.271188	-5.20425	1.9478e-07	6.13882e-06
CNAG_02321	137.199	-1.85403	0.195635	-9.477	2.61701e-21	2.81234e-19		CNAG_03498	305.201	-1.43568	0.272283	-5.27273	1.34407e-07	4.42024e-06
CNAG_12403	598.192	-1.86011	0.172041	-10.8121	3.01804e-27	4.86496e-25		CNAG_02083	361.28	-1.44548	0.203271	-7.11108	1.1514e-12	1.29988e-10
CNAG_04096	967.473	-1.87706	0.233132	-8.05151	8.17801e-16	4.66461e-14		CNAG_06706	326.355	-1.45573	0.314939	-4.62226	3.79587e-06	8.64817e-05
CNAG_02781	466.572	-1.8906	0.17794	-10.6249	2.28152e-26	3.31716e-24		CNAG_02321	137.199	-1.48248	0.195066	-7.59987	2.96436e-14	4.93205e-12
CNAG_02903	1964.55	-1.90244	0.120345	-15.8082	2.73083e-56	2.89273e-53		CNAG_02302	927.707	-1.48975	0.212246	-7.01897	2.23507e-12	2.41515e-10
CNAG_02978	513.057	-1.90267	0.159997	-11.8919	1.30471e-32	2.93165e-30		CNAG_07849	48.0874	-1.57717	0.48068	-3.28113	0.00103392	0.00912555
CNAG_03719	606.367	-1.98939	0.384554	-5.17326	2.3005e-07	3.25539e-06		CNAG_06761	531.052	-1.66892	0.199752	-8.35493	6.54722e-17	1.76869e-14
CNAG_04344	1603.23	-2.03449	0.164138	-12.395	2.78275e-35	8.25364e-33		CNAG_00876	962.287	-1.67652	0.247533	-6.77291	1.26219e-11	1.02658e-09
CNAG_07589	356.816	-2.08914	0.183644	-11.3761	5.50331e-30	1.04633e-27		CNAG_02903	1964.55	-1.7002	0.1206	-14.0978	3.91548e-45	9.87223e-42
CNAG_01776	576.294	-2.23615	0.183109	-12.2121	2.67866e-34	7.09366e-32		CNAG_07816	23.1987	-1.70373	0.48165	-3.53727	0.00040429	0.00443196
CNAG_01229	1325.37	-2.25538	0.192058	-11.7432	7.65173e-32	1.62107e-29		CNAG_04982	498.122	-1.86058	0.210641	-8.83296	1.01941e-18	3.50493e-16
CNAG_07816	23.1987	-2.30108	0.495079	-4.64791	3.35318e-06	3.47746e-05		CNAG_12403	598.192	-1.88184	0.173315	-10.8579	1.82893e-27	1.25764e-24
CNAG_00876	962.287	-2.30789	0.248086	-9.30277	1.36831e-20	1.3528e-18		CNAG_02839	366.573	-1.8983	0.204117	-9.30004	1.40396e-20	5.30977e-18
CNAG_02590	1902.69	-2.35359	0.157436	-14.9495	1.56812e-50	1.29196e-47		CNAG_05305	1661.04	-1.90338	0.195032	-9.75929	1.68324e-22	7.95751e-20
CNAG_12952	16.0438	-2.38074	0.484968	-4.90907	9.15094e-07	1.10332e-05		CNAG_12951	7994.73	-1.93837	0.158936	-12.1959	3.2685e-34	4.12049e-31
CNAG_00864	129.995	-2.48333	0.260305	-9.54011	1.4268e-21	1.57907e-19		CNAG_00349	212.783	-1.98273	0.320924	-6.17819	6.48391e-10	3.24797e-08
CNAG_00126	6416.99	-2.51687	0.236129	-10.6589	1.58511e-26	2.39869e-24		CNAG_12952	16.0438	-2.15374	0.493367	-4.36539	1.26898e-05	0.000247386
CNAG_12224	6.54321	-2.98503	0.756085	-3.94801	7.8803e-05	0.000503294		CNAG_03746	1284.11	-2.25217	0.186094	-12.1023	1.02664e-33	1.10936e-30
CNAG_01794	2017.72	-2.98578	0.233436	-12.7906	1.85142e-37	6.86413e-35		CNAG_01653	38263.5	-3.76678	0.329391	-11.4356	2.77597e-30	2.09974e-27
CNAG_00844	361.812	-4.72198	0.410319	-11.5081	1.20165e-30	2.47506e-28		CNAG_12224	6.54321	-4.24469	1.12376	-3.77722	0.000158592	0.00204708

## Sheet: Sheet3
Up Regulated DEGs in Both			Downregulated DEGs in Both
CNAG_00585			CNAG_00488
CNAG_00613			CNAG_00844
CNAG_01148			CNAG_00864
CNAG_01553			CNAG_00870
CNAG_01737			CNAG_00876
CNAG_01810			CNAG_01017
CNAG_03817			CNAG_01076
CNAG_05932			CNAG_01472
			CNAG_01653
			CNAG_02005
			CNAG_02080
			CNAG_02083
			CNAG_02302
			CNAG_02321
			CNAG_02590
			CNAG_02681
			CNAG_02781
			CNAG_02903
			CNAG_03719
			CNAG_04096
			CNAG_04982
			CNAG_05305
			CNAG_05870
			CNAG_06706
			CNAG_07784
			CNAG_07816
			CNAG_07849
			CNAG_07952
