# Supplementary material for: Nickel tolerance is channeled through C-4 methyl sterol oxidase Erg25 in the sterol biosynthesis pathway
Source: PLoS Genet. 2024 Sep 16;20(9):e1011413. doi: 10.1371/journal.pgen.1011413 (PMC11426505; doi:10.1371/journal.pgen.1011413)
Supplement: S7 Table — (XLSX) [file pgen.1011413.s016.xlsx]

## Sheet: Sheet2
Reagent Name	Source	Identifier
Fungal Strains
H99		C. neoformans serotype A, wild type, MATalpha
KN99a		C. neoformans serotype A, wild type, MATa
Linlab8936	FGSC deletion set	MATalpha serotype A, URE1::NAT
JEC20	FGSC deletion set	MATalpha serotype A, URE7::NAT
Linlab3062	48	MATalpha serotype A, SRE1::NAT
Linlab5289	FGSC deletion set	MATalpha serotype A, STP1::NAT
	FGSC deletion set	MATalpha serotype A, NIC1::NAT
Linlab7017	FGSC deletion set	MATalpha serotype A, CIR1::NAT
Linlab7726	FGSC deletion set	MATalpha serotype A, MAC1::NAT
Linlab7584	FGSC deletion set	MATalpha serotype A, SCP1::NAT
Linlab6828		MATalpha serotype A, CIG1::NAT
Linlab7989	This manuscript	MATalpha serotype A, CIG1::NAT; SRE1::NAT
Linlab7304		MATalpha serotype A, PTEF1-CIG1-NEO
Linlab7991		MATalpha serotype A, PTEF1-CIG1-NEO; SRE1::NAT
Linlab7999	64	MATalpha serotype A, PGPD1-ERG2-HYG
Linlab8000	64	MATalpha serotype A, PGPD1-ERG2-HYG, SRE1::NAT
Linlab7996	64	MATalpha serotype A, PGPD1-ERG11-HYG
Linlab8002	64	MATalpha serotype A, PGPD1-ERG11-HYG, SRE1::NAT
Linlab7724	64	MATa serotype A, PTEF1-ERG25-NEO
Linlab8507	64	MATa serotype A, PTEF1-ERG25-NEO, SRE1::NAT
Linlab8428	64	MATalpha serotype A, PTEF1-ERG26-NEO
Linlab8433	64	MATalpha serotype A, PTEF1-ERG26-NEO, SRE1::NAT
Linlab8431	64	MATalpha serotype A, PTEF1-ERG27-NEO
Linlab8435	64	MATalpha serotype A, PTEF1-ERG27-NEO, SRE1::NAT
Linlab9422	This manuscript	MATalpha serotype A, PTEF1-ERG3-NEO
Linlab9434	This manuscript	MATalpha serotype A, PTEF1-ERG3-NEO, SRE1::NAT
Linlab9430	This manuscript	MATalpha, PTEF1-ERG25H187A H272A-NEO
Linlab9432	This manuscript	MATalpha, PTEF1-ERG25H187A H272A-NEO SRE1::NAT
Linlab8504	FGSC deletion set 6A3	MATalpha serotype A, ERG3::NAT
Linlab8505	FGSC deletion set 5F6	MATalpha serotype A, ERG4::NAT
Linlab10215	FGSC deletion set 42H7	MATalpha, URE7 (CNAG_00678)::NAT
Linlab10259	This manuscript	MATalpha PTEF1-URE7-hyg
Linlab10264	This manuscript	MATalpha URE7::NAT PTEF1-URE7-NEO
Linlab10261	This manuscript	MATalpha PTEF1-URE7-NEO SRE1::NAT
Linlab7787	This manuscript	MATalpha PGPD1-3XFlag-SRE1
