# Supplementary material for: Nickel tolerance is channeled through C-4 methyl sterol oxidase Erg25 in the sterol biosynthesis pathway
Source: PLoS Genet. 2024 Sep 16;20(9):e1011413. doi: 10.1371/journal.pgen.1011413 (PMC11426505; doi:10.1371/journal.pgen.1011413)
Supplement: S8 Table — (XLSX) [file pgen.1011413.s017.xlsx]

## Sheet: Sheet1
Primer Name		Notes
Linlab7749/AM	GCTGTGGACCTGAAAAGCATTC	Sre1 deletion construct F
Linlab7750/AM	AATAGGATGCCCCGTCGTATTG	Sre1 Deletion construct R
Linlab7751/AM	CTACCATTGGCAAGCACAACAACAGTATACCCTGCCGGTG	Sre1	sgrna1-GnU6-R
Linlab7752/AM	GTTGTGCTTGCCAATGGTAGGTTTTAGAGCTAGAAATAGCAAGTT	Sre1	sgrna1-gRNAScaffold-F
Linlab7791/AM	CTTGCGCAAGGAACGATCTC	Erg25 RTPCR F
Linlab7792/AM	GAAGTGAAAGTGGCATGGTGGA	Erg25 RTPCR R
Linlab7869/AM	TACTTGCATAAATACAGGCCGGCCcATGTCTGCTATCATCCCCC	FseI- erg11 F-- GPD1 promoter overhang
Linlab7870/AM	ACTGCTACTGTAACGCTTAATTAACTATTTGACCTCGGCATTTC	PacI- erg11 R-- GPD1 terminator overhang
LinLab7871/AM	CTGGCCGTCGTTTTACTACTGGAGTGTGAAGGTACA	M13 F complement- sre1 LR
Linlab7872/AM	GTCATAGCTGTTTCCTGAATGTCGTCCTTATTTTCCGTC	M13 R complement- sre1 RF
Linlab7894/AM	TACTTGCATAAATACAGGCCGGCCcaCATCACCCACCATGCCCG	FseI-erg2 F-- GPD1 promoter overhang
Linlab7895/AM	ACTGCTACTGTAACGCTTAATTAATTAGATCTTGCCTCTCAA	PacI- erg2 R-- GPD1 terminator overhang
Linlab7933/AM	GCTTTGGAGTATGCTAGAG	Erg2 RTPCR F
Linlab7934/AM	TTAGATCTTGCCTCTCAACA	Erg2 RTPCR R
Linlab7935/AM	AATACAGCAAGGCCGAGCAA	Erg11 RTPCR F
Linlab7936/AM	AACATAGGTGAAGATGGTTGA	Erg11 RTPCR R
Linlab8083/AM	ACTGGAGTGTGAAGGTACACGTTTTAGAGCTAGAAATAGCAAGTT	sgrna1-gRNAScaffold-F sre1 promoter
Linlab8085/AM	cTGGCCGTCGTTTTACAGAAAGTGGATACGAATC	sgrna1-GnU6-R sre1 promoter
Linlab8086/AM	aaacttcaaaggccggcctaacatgtccaactcgcc	Erg26 OE F
Linlab8087/AM	actgtaacccttaattaattactttgtcttctccga	Erg26 OE R
Linlab8088/AM	aaacttcaaaggccggcctatgctcgacacacccagc	Erg27 OE F
Linlab8089/AM	actgtaacccttaattaatatacaatactctactcc	Erg27 OE R
Linlab8092/AM	CTGGCCGTCGTTTTACAGAAAGTGGATACGAATC	M13F Complement-sre1 LR	to create 5' arm to use with Psre1 gRNA
Linlab8376/AM	GAACATACGGAGGAGGGAAGGTTTTAGAGCTAGAAATAGCAAGTT	sgrna1-gRNAScaffold-F sre1 promoter
Linlab8377/AM	CTTCCCTCCTCCGTATGTTCAACAGTATACCCTGCCGGTG	sgrna1-GnU6-R
Linlab8488/AM	CAACGCGGTAAGCATTAT	sre1 inside primer (pair with 5084 or 4897)
Linlab9519/AM	ACTTTACTTGGGCAGACC	Erg3 RTPCR F
Linlab9520/AM	CCTGAGGAATAGGGTTCC	Erg3 RTPCR R
Linlab9478/AM	aaacttcaaaggccggCCATGGACATCATCCTCGAA	FseI-Erg3 OE F
Linlab9479/AM	actgtaacccttaATTAATCATTGTTCCTTCTTCCC	PacI- Erg3 OR R
Linlab9474/AM	GTGAAGCTTGTGAATGTG	Erg25 H272 and H187A R (Fragment 1)	Pair with 7308 (660bp)
Linlab9475/AM	CACATTCACAAGCTTCACGCCGAGTTCTCTGCTCCTATT	Erg25 H272 and H187A F (Fragment 2)	Pair with below primer (330bp)
Linlab9476/AM	GTGGAAGTCGTGGTGGTC	Erg25 H272 and H187A R (Fragment 2)
Linlab9477/AM	GACCACCACGACTTCCACGCCGCCACTTTCACTTCTTGC	Erg25 H272 and H187A F (Fragment 3)	Pair with 7309
Linlab7308/AM	ACAGGCCGGCCcgcaccccacccaacATG	Erg25	Protect seq-FseI-Erg25start-F
Linlab7309/AM	GTATTAATTAACTACTCGTTCTTTCCCCG	Erg25	Protect seq-PacI-Erg25stop-R
Linlab8557/AM	ctgtctatgctgaccaag	Erg27 RTPCR F
Linlab8558/AM	ccagtctctccgaacagc	Erg27 RTPCR R
Linlab8559/AM	gcttctcttgccgagatc	Erg26 RTPCR F
Linlab8560/AM	ctcattctgtctctccaac	Erg26 RTPCR R
Linlab9581/AM	aaacttcaaaggccggccATGGCAGTGCCTGCTCAG	Ure7 cloning Fwd
Linlab9582/AM	actgtaacccttaattaTTATGCCTTAGCCTTACC	Ure7 cloning Rev
Linlab5083/YZ	ataggccggccatggcctcattacaggaca	Sre1 cloning Fwd
Linlab5085/YZ	ATATTAATTAACTACAGTTCATCTAAATCGCCCT	Sre1 cloning Rev
Linlab6361/AM	ACGTCAGCGGAGGAGATAAG	Ure7 RTPCR F
Linlab6361/AM	CGTCACGACGCATTACATCC	Ure7 RTPCR F
Plasmids Used in this Study
	Source
pLinlab1059	88, 90	PGPD1-cas9-HYG
pLinlab1996	64	PGPD1-ERG11-HYG
pLinlab1918	64	PTEF1-ERG25-NEO
pLinlab2148	64	PTEF1-ERG26-NEO
pLinlab2149	64	PTEF1-ERG27-NEO
pLinlab2451	This manuscript	PTEF1-ERG25H187A H272A-NEO
pLinlab2416	This manuscript	PTEF1-ERG3-NEO
pLinlab1976	This manuscript	PGPD1-3xFlag-SRE1-NEO
pLinlab2756	This manuscript	PTEF1-URE7-HYG
